# Supplementary material for: Tetraaza[7]–[15]helicenes Synthesized by Two‐Step Strategy: Length‐Controlled Chiral π‐Systems Exhibiting Amplified Circularly Polarized Luminescence
Source: Angew Chem Int Ed Engl. 2026 Jan 9;65(14):e24463. doi: 10.1002/anie.202524463 (PMC13023689; doi:10.1002/anie.202524463)
Supplement: Supplementary file 2 — Supporting Information [file ANIE-65-e24463-s001.zip]

Archive with 116 entries (115 files):
- SI/
- __MACOSX/._SI
- SI/TA19HS1_B3LYP.xyz
- __MACOSX/SI/._TA19HS1_B3LYP.xyz
- SI/TA19HS0_CAMB3LYP.xyz
- __MACOSX/SI/._TA19HS0_CAMB3LYP.xyz
- SI/TA11HS1_CAMB3LYP.xyz
- __MACOSX/SI/._TA11HS1_CAMB3LYP.xyz
- SI/TA[n]H_MO_TDDFT_PBE0_S0geometry.txt
- __MACOSX/SI/._TA[n]H_MO_TDDFT_PBE0_S0geometry.txt
- SI/Frequencies_B3LYP.csv
- __MACOSX/SI/._Frequencies_B3LYP.csv
- SI/TA15HS0_B3LYP.xyz
- __MACOSX/SI/._TA15HS0_B3LYP.xyz
- SI/TA7HS0_PBE0.xyz
- __MACOSX/SI/._TA7HS0_PBE0.xyz
- SI/TA7HS1_PBE0.xyz
- __MACOSX/SI/._TA7HS1_PBE0.xyz
- SI/TA15HS0_PBE0.xyz
- __MACOSX/SI/._TA15HS0_PBE0.xyz
- SI/TA15HS1_PBE0.xyz
- __MACOSX/SI/._TA15HS1_PBE0.xyz
- SI/TA11HS0_CAMB3LYP.xyz
- __MACOSX/SI/._TA11HS0_CAMB3LYP.xyz
- SI/TA[n]H_MO_TDDFT_CAMB3LYP_S1geometry.txt
- __MACOSX/SI/._TA[n]H_MO_TDDFT_CAMB3LYP_S1geometry.txt
- SI/Frequencies_CAMB3LYP.csv
- __MACOSX/SI/._Frequencies_CAMB3LYP.csv
- SI/TA19HS1_CAMB3LYP.xyz
- __MACOSX/SI/._TA19HS1_CAMB3LYP.xyz
- SI/TA13HS0_B3LYP.xyz
- __MACOSX/SI/._TA13HS0_B3LYP.xyz
- SI/TA9HS0_B3LYP.xyz
- __MACOSX/SI/._TA9HS0_B3LYP.xyz
- SI/TA19HS1_PBE0.xyz
- __MACOSX/SI/._TA19HS1_PBE0.xyz
- SI/TA19HS0_PBE0.xyz
- __MACOSX/SI/._TA19HS0_PBE0.xyz
- SI/TA19HS0_B3LYP.xyz
- __MACOSX/SI/._TA19HS0_B3LYP.xyz
- SI/TA13HS0_PBE0.xyz
- __MACOSX/SI/._TA13HS0_PBE0.xyz
- SI/TA13HS1_PBE0.xyz
- __MACOSX/SI/._TA13HS1_PBE0.xyz
- SI/TA15HS1_B3LYP.xyz
- __MACOSX/SI/._TA15HS1_B3LYP.xyz
- SI/TA17HS1_CAMB3LYP.xyz
- __MACOSX/SI/._TA17HS1_CAMB3LYP.xyz
- SI/TA[n]H_MO_TDDFT_B3LYP_S0geometry.txt
- __MACOSX/SI/._TA[n]H_MO_TDDFT_B3LYP_S0geometry.txt
- SI/TA21HS0_PBE0.xyz
- __MACOSX/SI/._TA21HS0_PBE0.xyz
- SI/TA21HS1_PBE0.xyz
- __MACOSX/SI/._TA21HS1_PBE0.xyz
- SI/TA13HS1_B3LYP.xyz
- __MACOSX/SI/._TA13HS1_B3LYP.xyz
- SI/TA9HS1_B3LYP.xyz
- __MACOSX/SI/._TA9HS1_B3LYP.xyz
- SI/TA17HS0_CAMB3LYP.xyz
- __MACOSX/SI/._TA17HS0_CAMB3LYP.xyz
- SI/TA7HS0_B3LYP.xyz
- __MACOSX/SI/._TA7HS0_B3LYP.xyz
- SI/TA9HS1_CAMB3LYP.xyz
- __MACOSX/SI/._TA9HS1_CAMB3LYP.xyz
- SI/TA[n]H_MO_TDDFT_CAMB3LYP_S0geometry.txt
- __MACOSX/SI/._TA[n]H_MO_TDDFT_CAMB3LYP_S0geometry.txt
- SI/TA11HS1_PBE0.xyz
- __MACOSX/SI/._TA11HS1_PBE0.xyz
- SI/TA11HS0_PBE0.xyz
- __MACOSX/SI/._TA11HS0_PBE0.xyz
- SI/Frequencies_PBE0.csv
- __MACOSX/SI/._Frequencies_PBE0.csv
- SI/TA15HS1_CAMB3LYP.xyz
- __MACOSX/SI/._TA15HS1_CAMB3LYP.xyz
- SI/TA11HS1_B3LYP.xyz
- __MACOSX/SI/._TA11HS1_B3LYP.xyz
- SI/TA9HS0_CAMB3LYP.xyz
- __MACOSX/SI/._TA9HS0_CAMB3LYP.xyz
- SI/TA21HS1_B3LYP.xyz
- __MACOSX/SI/._TA21HS1_B3LYP.xyz
- SI/TA15HS0_CAMB3LYP.xyz
- __MACOSX/SI/._TA15HS0_CAMB3LYP.xyz
- SI/TA[n]H_MO_TDDFT_PBE0_S1geometry.txt
- __MACOSX/SI/._TA[n]H_MO_TDDFT_PBE0_S1geometry.txt
- SI/TA17HS1_B3LYP.xyz
- __MACOSX/SI/._TA17HS1_B3LYP.xyz
- SI/TA13HS1_CAMB3LYP.xyz
- __MACOSX/SI/._TA13HS1_CAMB3LYP.xyz
- SI/TA7HS1_B3LYP.xyz
- __MACOSX/SI/._TA7HS1_B3LYP.xyz
- SI/TA21HS1_CAMB3LYP.xyz
- __MACOSX/SI/._TA21HS1_CAMB3LYP.xyz
- SI/TA11HS0_B3LYP.xyz
- __MACOSX/SI/._TA11HS0_B3LYP.xyz
- SI/TA17HS1_PBE0.xyz
- __MACOSX/SI/._TA17HS1_PBE0.xyz
- SI/TA17HS0_PBE0.xyz
- __MACOSX/SI/._TA17HS0_PBE0.xyz
- SI/TA7HS0_CAMB3LYP.xyz
- __MACOSX/SI/._TA7HS0_CAMB3LYP.xyz
- SI/TA[n]H_MO_TDDFT_B3LYP_S1geometry.txt
- __MACOSX/SI/._TA[n]H_MO_TDDFT_B3LYP_S1geometry.txt
- SI/TA21HS0_B3LYP.xyz
- __MACOSX/SI/._TA21HS0_B3LYP.xyz
- SI/TA13HS0_CAMB3LYP.xyz
- __MACOSX/SI/._TA13HS0_CAMB3LYP.xyz
- SI/TA21HS0_CAMB3LYP.xyz
- __MACOSX/SI/._TA21HS0_CAMB3LYP.xyz
- SI/TA17HS0_B3LYP.xyz
- __MACOSX/SI/._TA17HS0_B3LYP.xyz
- SI/TA9HS0_PBE0.xyz
- __MACOSX/SI/._TA9HS0_PBE0.xyz
- SI/TA9HS1_PBE0.xyz
- __MACOSX/SI/._TA9HS1_PBE0.xyz
- SI/TA7HS1_CAMB3LYP.xyz
- __MACOSX/SI/._TA7HS1_CAMB3LYP.xyz
