# Supplementary material for: Tetraaza[7]–[15]helicenes Synthesized by Two‐Step Strategy: Length‐Controlled Chiral π‐Systems Exhibiting Amplified Circularly Polarized Luminescence
Source: Angew Chem Int Ed Engl. 2026 Jan 9;65(14):e24463. doi: 10.1002/anie.202524463 (PMC13023689; doi:10.1002/anie.202524463)
Supplement: Supplementary file 2 — Supporting Information [file ANIE-65-e24463-s001.zip › SI/TA19HS1_B3LYP.xyz]

114

C        -1.5952460000    -1.7404020000    -1.7750220000
C         1.1331280000     0.2082420000     2.5596110000
C         1.0553830000     1.3743700000     3.3316340000
C         0.3861960000     1.4368000000     0.5842820000
N         1.0044520000     0.3156250000     1.1611740000
C        -0.3861540000     1.4366620000    -0.5844850000
N        -1.0043340000     0.3153150000    -1.1611370000
C        -1.0554270000     1.3735450000    -3.3318100000
C        -1.1330910000     0.2076300000    -2.5595120000
C        -0.8547660000     2.5973690000    -2.6908560000
C        -0.5173530000     2.6645870000    -1.3262090000
C         0.5172920000     2.6649040000     1.3257340000
C         0.8546750000     2.5980170000     2.6904230000
C        -1.8461960000    -3.1295500000    -1.6159600000
H        -0.8997630000     3.5205120000    -3.2615320000
C         0.2125970000     3.8907360000     0.6492210000
C        -0.2127040000     3.8905880000    -0.6499700000
H        -0.3578990000     4.8238710000    -1.1872020000
N        -1.4366970000    -1.0495890000    -2.9334400000
C        -1.4633000000    -0.8983240000    -0.6323390000
C        -1.9281300000    -3.6225770000    -0.3385630000
C        -1.9209140000    -2.7622300000     0.8033620000
C        -1.8718840000    -1.3223500000     0.6499440000
H         1.2163570000     1.3041740000     4.4009070000
H         0.8996020000     3.5212940000     3.2608870000
H         0.3577490000     4.8241410000     1.1862530000
H        -1.2164420000     1.3031030000    -4.4010580000
H        -1.9149970000    -3.7702530000    -2.4894750000
H        -2.0214930000    -4.6913870000    -0.1657590000
C        -1.9334540000    -3.3101730000     2.1117310000
C        -2.2542180000    -0.4987510000     1.7898420000
N         1.4367260000    -1.0488380000     2.9338250000
C         1.4634030000    -0.8981520000     0.6326790000
C         1.5953300000    -1.7399380000     1.7755300000
C         1.8462690000    -3.1291070000     1.6168140000
C         1.8718960000    -1.3225330000    -0.6495540000
C         1.9281760000    -3.6224710000     0.3395280000
C         1.9209440000    -2.7624330000    -0.8026020000
H         1.9150740000    -3.7696080000     2.4904780000
H         2.0215410000    -4.6913290000     0.1670220000
C         1.9335330000    -3.3107400000    -2.1108540000
C         2.2541870000    -0.4992350000    -1.7896660000
C        -2.8488510000     0.8179640000     1.7116900000
C        -2.0974350000    -1.0823170000     3.0819690000
C        -2.1803430000    -0.2661770000     4.2456990000
H        -1.9142500000    -4.3910080000     2.2236950000
C        -1.9085030000    -2.4913750000     3.2131310000
H        -1.8285430000    -2.9091760000     4.2131780000
C         2.8487260000     0.8175630000    -1.7118720000
C         2.0974400000    -1.0831390000    -3.0816430000
C         2.1802670000    -0.2672870000    -4.2455720000
H         1.9143630000    -4.3916070000    -2.2225170000
C         1.9085800000    -2.4922560000    -3.2124520000
H         1.8286520000    -2.9103140000    -4.2123970000
C        -3.5886820000     1.3584900000     0.5726180000
C        -2.7569000000     1.6495950000     2.8770580000
C        -3.0030440000     3.0505640000     2.7783150000
H        -2.0118150000    -0.7252070000     5.2164150000
C        -2.4124770000     1.0787260000     4.1326720000
H        -2.3852040000     1.7242170000     5.0068960000
C         3.5886050000     1.3584010000    -0.5729860000
C         2.7566630000     1.6488930000    -2.8774300000
C         3.0027100000     3.0499050000    -2.7790340000
H         2.0117770000    -0.7265750000    -5.2161720000
C         2.4122540000     1.0776720000    -4.1328900000
H         2.3848990000     1.7229360000    -5.0072800000
H        -2.8775370000     3.6625900000     3.6679010000
C        -3.3292620000     3.6103360000     1.5768230000
H        -3.4284000000     4.6870760000     1.4669610000
C        -4.3359510000     0.5897430000    -0.4096600000
C        -3.6470020000     2.7818420000     0.4572760000
C        -4.0592170000     3.3853130000    -0.7655730000
C         4.3359900000     0.5899200000     0.4094120000
C         3.6468710000     2.7817860000    -0.4579870000
C         4.0591840000     3.3855650000     0.7646770000
H         2.8770890000     3.6617110000    -3.6687570000
C         3.3289750000     3.6099930000    -1.5777020000
H         3.4280430000     4.6867660000    -1.4681130000
C        -4.9432020000    -0.7169440000    -0.1664150000
C        -4.6389930000     1.2124250000    -1.6546950000
C        -5.2023190000     0.4528890000    -2.7302750000
H        -4.0311670000     4.4692230000    -0.8431090000
C        -4.4447890000     2.6135950000    -1.8247730000
H        -4.6952420000     3.0620010000    -2.7827430000
C         4.9432530000    -0.7168130000     0.1664360000
C         4.6391330000     1.2129150000     1.6542640000
C         5.2025650000     0.4536470000     2.7299820000
H         4.0311060000     4.4694940000     0.8419570000
C         4.4449070000     2.6141180000     1.8240210000
H         4.6954430000     3.0627690000     2.7818560000
C        -5.1388010000    -1.2557640000     1.1319720000
C        -5.5151780000    -1.4426260000    -1.2617640000
C        -6.1086330000    -2.7104770000    -1.0379030000
H        -5.3369230000     0.9487880000    -3.6884520000
C        -5.5687310000    -0.8476390000    -2.5614920000
H        -5.9810560000    -1.4248790000    -3.3852440000
C         5.1387720000    -1.2559250000    -1.1318410000
C         5.5153230000    -1.4422250000     1.2619110000
C         6.1087810000    -2.7101170000     1.0383030000
H         5.3372440000     0.9497880000     3.6880240000
C         5.5689710000    -0.8469190000     2.5614920000
H         5.9813600000    -1.4239560000     3.3853550000
H        -4.8259490000    -0.6865860000     1.9967660000
C        -5.7631190000    -2.4733980000     1.3307000000
H        -5.9045610000    -2.8424130000     2.3431290000
H        -6.5074340000    -3.2507700000    -1.8933900000
C        -6.2237430000    -3.2303230000     0.2347920000
H        -6.6960940000    -4.1958510000     0.3952930000
H         4.8258470000    -0.6869450000    -1.9967380000
C         5.7631030000    -2.4735920000    -1.3303340000
H         5.9044890000    -2.8428360000    -2.3426870000
H         6.5076530000    -3.2502070000     1.8938850000
C         6.2238110000    -3.2302550000    -0.2342820000
H         6.6961660000    -4.1958130000    -0.3945920000
