# Supplementary material for: Tetraaza[7]–[15]helicenes Synthesized by Two‐Step Strategy: Length‐Controlled Chiral π‐Systems Exhibiting Amplified Circularly Polarized Luminescence
Source: Angew Chem Int Ed Engl. 2026 Jan 9;65(14):e24463. doi: 10.1002/anie.202524463 (PMC13023689; doi:10.1002/anie.202524463)
Supplement: Supplementary file 2 — Supporting Information [file ANIE-65-e24463-s001.zip › SI/TA19HS0_CAMB3LYP.xyz]

114

C         1.5905280000    -1.5603420000     1.9294990000
C        -1.1473720000     0.4077230000    -2.6001870000
C        -1.0933090000     1.6220490000    -3.3440080000
C        -0.3669920000     1.5569800000    -0.6069010000
N        -0.9629170000     0.4368010000    -1.2114730000
C         0.3669810000     1.5569270000     0.6070120000
N         0.9628240000     0.4366610000     1.2114950000
C         1.0932330000     1.6216880000     3.3441390000
C         1.1472680000     0.4074340000     2.6001960000
C         0.8736260000     2.7799330000     2.6901360000
C         0.4939580000     2.7818680000     1.3040640000
C        -0.4939130000     2.7819970000    -1.3038460000
C        -0.8736090000     2.7802150000    -2.6899050000
C         1.8319120000    -2.9480760000     1.8960300000
H         0.9116690000     3.7331750000     3.2071410000
C        -0.1972470000     3.9932790000    -0.6547210000
C         0.1973660000     3.9932190000     0.6550360000
H         0.3317850000     4.9212720000     1.2013130000
N         1.4880450000    -0.7772360000     3.0459530000
C         1.3894060000    -0.8189220000     0.7513180000
C         1.8331810000    -3.5566650000     0.6767480000
C         1.7691720000    -2.8041430000    -0.5312800000
C         1.7119970000    -1.3806150000    -0.5232770000
H        -1.3058740000     1.5712210000    -4.4049950000
H        -0.9116150000     3.7335050000    -3.2068250000
H        -0.3316190000     4.9213800000    -1.2009280000
H         1.3057750000     1.5707370000     4.4051240000
H         1.9543650000    -3.4973140000     2.8232060000
H         1.9306030000    -4.6352070000     0.5954810000
C         1.7709490000    -3.4977810000    -1.7752480000
C         2.0397920000    -0.6887900000    -1.7560520000
N        -1.4881340000    -0.7768960000    -3.0460720000
C        -1.3894770000    -0.8188460000    -0.7514390000
C        -1.5906120000    -1.5601270000    -1.9297070000
C        -1.8320000000    -2.9478620000    -1.8964120000
C        -1.7120840000    -1.3806960000     0.5230930000
C        -1.8333130000    -3.5566000000    -0.6772090000
C        -1.7693250000    -2.8042310000     0.5309110000
H        -1.9544700000    -3.4969910000    -2.8236520000
H        -1.9307680000    -4.6351500000    -0.5960860000
C        -1.7711570000    -3.4980350000     1.7747820000
C        -2.0398210000    -0.6890320000     1.7559710000
C         2.6073470000     0.6437830000    -1.8433150000
C         1.8787800000    -1.4039530000    -2.9655400000
C         1.9198030000    -0.7188470000    -4.2135640000
H         1.7596240000    -4.5836510000    -1.7572520000
C         1.7180820000    -2.8191250000    -2.9486290000
H         1.6291420000    -3.3410410000    -3.8967580000
C        -2.6072990000     0.6435680000     1.8434230000
C        -1.8788740000    -1.4043790000     2.9653650000
C        -1.9198500000    -0.7194360000     4.2134760000
H        -1.7598630000    -4.5839040000     1.7566410000
C        -1.7182710000    -2.8195540000     2.9482600000
H        -1.6293600000    -3.3416210000     3.8963080000
C         3.3645220000     1.3060860000    -0.7926410000
C         2.4802830000     1.3311780000    -3.0739340000
C         2.7254630000     2.7325220000    -3.1403450000
H         1.7401450000    -1.2882000000    -5.1206670000
C         2.1168890000     0.6231150000    -4.2547940000
H         2.0643620000     1.1709030000    -5.1911460000
C        -3.3644210000     1.3060620000     0.7928350000
C        -2.4801440000     1.3307960000     3.0741300000
C        -2.7252110000     2.7321520000     3.1407100000
H        -1.7402700000    -1.2889200000     5.1205130000
C        -2.1168140000     0.6225370000     4.2548900000
H        -2.0642520000     1.1701770000     5.1913270000
H         2.5680300000     3.2406060000    -4.0872210000
C         3.0807870000     3.4188610000    -2.0250150000
H         3.1802760000     4.5003070000    -2.0377010000
C         4.1318410000     0.6435990000     0.2468270000
C         3.4285260000     2.7197730000    -0.8330030000
C         3.8721400000     3.4489030000     0.3062900000
C        -4.1317780000     0.6437430000    -0.2467040000
C        -3.4283090000     2.7197480000     0.8333720000
C        -3.8718910000     3.4490390000    -0.3058250000
H        -2.5677150000     3.2401190000     4.0876380000
C        -3.0804860000     3.4186560000     2.0254670000
H        -3.1798680000     4.5001110000     2.0382900000
C         4.7409210000    -0.6748060000     0.1167770000
C         4.4552920000     1.3834800000     1.4019190000
C         5.0389890000     0.7360350000     2.5377970000
H         3.8489660000     4.5340710000     0.2668440000
C         4.2706550000     2.7951840000     1.4276090000
H         4.5449690000     3.3385990000     2.3270660000
C        -4.7409370000    -0.6746400000    -0.1168050000
C        -4.4551830000     1.3837810000    -1.4017090000
C        -5.0388870000     0.7364880000    -2.5376710000
H        -3.8486580000     4.5342020000    -0.2662600000
C        -4.2704650000     2.7954750000    -1.4272160000
H        -4.5447650000     3.3390230000    -2.3265960000
C         4.9171520000    -1.3276470000    -1.1268400000
C         5.3315060000    -1.2837850000     1.2559010000
C         5.9337070000    -2.5570930000     1.1442710000
H         5.1845940000     1.3235960000     3.4397930000
C         5.4019580000    -0.5665810000     2.4909440000
H         5.8288890000    -1.0615380000     3.3583860000
C        -4.9172420000    -1.3275900000     1.1267450000
C        -5.3315250000    -1.2834650000    -1.2560070000
C        -5.9337980000    -2.5567500000    -1.1445240000
H        -5.1844550000     1.3241530000    -3.4396060000
C        -5.4019110000    -0.5661170000    -2.4909720000
H        -5.8288410000    -1.0609540000    -3.3584820000
H         4.5845500000    -0.8434530000    -2.0341070000
C         5.5467130000    -2.5468240000    -1.2209430000
H         5.6740950000    -3.0090390000    -2.1951720000
H         6.3505670000    -3.0100580000     2.0396850000
C         6.0329490000    -3.1901180000    -0.0698540000
H         6.5127130000    -4.1610380000    -0.1473930000
H        -4.5846510000    -0.8434960000     2.0340690000
C        -5.5468660000    -2.5467460000     1.2207040000
H        -5.6743100000    -3.0090530000     2.1948800000
H        -6.3506660000    -3.0096030000    -2.0399920000
C        -6.0331020000    -3.1898940000     0.0695340000
H        -6.5129200000    -4.1607970000     0.1469610000
