# Supplementary material for: Tetraaza[7]–[15]helicenes Synthesized by Two‐Step Strategy: Length‐Controlled Chiral π‐Systems Exhibiting Amplified Circularly Polarized Luminescence
Source: Angew Chem Int Ed Engl. 2026 Jan 9;65(14):e24463. doi: 10.1002/anie.202524463 (PMC13023689; doi:10.1002/anie.202524463)
Supplement: Supplementary file 2 — Supporting Information [file ANIE-65-e24463-s001.zip › SI/TA11HS1_CAMB3LYP.xyz]

66

C         0.8406880000    -1.4539560000    -2.2213240000
C        -1.7281530000     0.4950410000     2.1911120000
C        -2.4273600000     1.6599500000     2.4974820000
C        -0.3395380000     1.7150910000     0.6062360000
N        -0.5676300000     0.5894910000     1.4088680000
C         0.3393890000     1.7150500000    -0.6062280000
N         0.5676080000     0.5893750000    -1.4087200000
C         2.4273660000     1.6598150000    -2.4973040000
C         1.7282020000     0.4949010000    -2.1908550000
C         1.9477570000     2.8805210000    -2.0224320000
C         0.9144560000     2.9414990000    -1.0868470000
C        -0.9146230000     2.9415640000     1.0867740000
C        -1.9478610000     2.8806320000     2.0224300000
C         0.5865120000    -2.8381960000    -2.3803150000
H         2.4189620000     3.8053600000    -2.3395840000
C        -0.4585050000     4.1698080000     0.4992020000
C         0.4582810000     4.1697790000    -0.4993950000
H         0.8520100000     5.1013430000    -0.8939540000
N         1.9212430000    -0.7561630000    -2.6325310000
C        -0.0977030000    -0.6282700000    -1.5486250000
C        -0.5805980000    -3.3353410000    -1.8755220000
C        -1.5848300000    -2.4862070000    -1.3257120000
C        -1.4034960000    -1.0691380000    -1.2635460000
H        -3.2904790000     1.5953560000     3.1481740000
H        -2.4190860000     3.8054800000     2.3395240000
H        -0.8522440000     5.1013950000     0.8936980000
H         3.2905380000     1.5951950000    -3.1479230000
H         1.3246740000    -3.4696670000    -2.8626550000
H        -0.7894400000    -4.3998970000    -1.9224620000
C        -2.8016490000    -3.0500240000    -0.8478180000
C        -2.5716500000    -0.2351310000    -1.0273130000
N        -1.9210910000    -0.7559850000     2.6329390000
C         0.0977540000    -0.6281080000     1.5488360000
C        -0.8405540000    -1.4537730000     2.2216790000
C        -0.5863320000    -2.8379970000     2.3807280000
C         1.4035290000    -1.0689710000     1.2636410000
C         0.5807170000    -3.3351550000     1.8758070000
C         1.5848670000    -2.4860390000     1.3258220000
H        -1.3244300000    -3.4694570000     2.8631790000
H         0.7895700000    -4.3997080000     1.9227600000
C         2.8016030000    -3.0498790000     0.8477470000
C         2.5716630000    -0.2349810000     1.0272200000
C        -2.6206500000     1.1307200000    -1.3690690000
C        -3.7638250000    -0.8438480000    -0.5537370000
C        -4.9033600000    -0.0504770000    -0.3133430000
H        -2.8916810000    -4.1323280000    -0.8319740000
C        -3.8245320000    -2.2664800000    -0.4134510000
H        -4.7383530000    -2.7109240000    -0.0303680000
C         2.6207730000     1.1308620000     1.3690000000
C         3.7637470000    -0.8437220000     0.5534390000
C         4.9032560000    -0.0503760000     0.3128360000
H         2.8916240000    -4.1321840000     0.8319160000
C         3.8244160000    -2.2663560000     0.4131770000
H         4.7381680000    -2.7108190000     0.0299520000
H        -1.7708410000     1.5939080000    -1.8516570000
C        -3.7626220000     1.8818780000    -1.1658160000
H        -3.7727720000     2.9285670000    -1.4533820000
H        -5.7970870000    -0.5312800000     0.0743970000
C        -4.9039680000     1.2969260000    -0.6034020000
H        -5.7938300000     1.8936220000    -0.4282020000
H         1.7710820000     1.5940610000     1.8517790000
C         3.7627250000     1.8819950000     1.1655380000
H         3.7729590000     2.9286770000     1.4531280000
H         5.7969030000    -0.5311990000    -0.0750640000
C         4.9039480000     1.2970250000     0.6028970000
H         5.7937930000     1.8937010000     0.4275380000
