# Supplementary material for: Tetraaza[7]–[15]helicenes Synthesized by Two‐Step Strategy: Length‐Controlled Chiral π‐Systems Exhibiting Amplified Circularly Polarized Luminescence
Source: Angew Chem Int Ed Engl. 2026 Jan 9;65(14):e24463. doi: 10.1002/anie.202524463 (PMC13023689; doi:10.1002/anie.202524463)
Supplement: Supplementary file 2 — Supporting Information [file ANIE-65-e24463-s001.zip › SI/TA[n]H_MO_TDDFT_PBE0_S0geometry.txt]

TA[7]H 
 Excited State   1:      Singlet-A      2.9858 eV  415.24 nm  f=0.1861  <S**2>=0.000
      88 -> 99         0.01019
      90 -> 94         0.02517
      90 -> 97         0.01899
      91 -> 95         0.04229
      91 -> 96         0.03135
      92 -> 95         0.06124
      92 -> 96        -0.02407
      92 -> 99         0.01107
      93 -> 94         0.70094 *
      93 -> 98         0.01099
      89 <- 94         0.01254
      92 <- 95         0.01676
      93 <- 94        -0.02910

TA[9]H
 Excited State   1:      Singlet-A      2.8746 eV  431.30 nm  f=0.1087  <S**2>=0.000
     103 ->120        -0.01121
     115 ->121         0.01240
     116 ->121        -0.01980
     116 ->122         0.01968
     116 ->125         0.01644
     117 ->120        -0.03142
     117 ->124        -0.02028
     118 ->121         0.07016
     118 ->122         0.04280
     118 ->125         0.01407
     118 ->126        -0.01331
     119 ->120         0.69953 *
     119 ->123        -0.01469
     114 <-120         0.01135
     118 <-121         0.01073
     119 <-120        -0.02328

TA[11]H
 Excited State   1:      Singlet-A      2.6900 eV  460.91 nm  f=0.0973  <S**2>=0.000
     139 ->151         0.01031
     140 ->146        -0.01337
     141 ->148        -0.01822
     142 ->146         0.01312
     142 ->149         0.01765
     143 ->147        -0.02954
     144 ->147        -0.05655
     144 ->148         0.02626
     144 ->151        -0.01588
     145 ->146         0.70177 *
     145 ->150        -0.02447
     145 <-146        -0.02229

TA[13]H
 Excited State   1:      Singlet-A      2.8057 eV  441.90 nm  f=0.0904  <S**2>=0.000
     165 ->174         0.01514
     166 ->173         0.01743
     168 ->172        -0.03566
     168 ->176         0.02080
     169 ->174        -0.01063
     169 ->177         0.01566
     169 ->178         0.01200
     170 ->173        -0.03748
     170 ->174         0.07254
     170 ->177        -0.01187
     170 ->178        -0.01064
     171 ->172         0.69758 *
     171 ->175         0.04992
     171 ->180        -0.01131
     171 <-172        -0.02011

TA[15]H
 Excited State   1:      Singlet-A      2.7297 eV  454.20 nm  f=0.1184  <S**2>=0.000
     191 ->199        -0.01761
     192 ->198        -0.01917
     193 ->199        -0.01184
     193 ->200        -0.01283
     193 ->203         0.01082
     194 ->199        -0.01708
     194 ->200         0.01698
     194 ->203        -0.01955
     195 ->201         0.01629
     196 ->200        -0.07089
     196 ->205         0.01715
     197 ->198         0.69967 *
     197 ->202        -0.03444
     197 ->204        -0.02086
     197 <-198        -0.01838

TA[17]H
 Excited State   1:      Singlet-A      2.6664 eV  464.99 nm  f=0.1065  <S**2>=0.000
     215 -> 225        0.01135
     216 -> 226       -0.01037
     217 -> 227       -0.01091
     218 -> 229       -0.01186
     219 -> 224        0.01381
     220 -> 225        0.02054
     220 -> 227        0.01792
     220 -> 229       -0.01970
     222 -> 225        0.04734
     222 -> 227        0.06266
     222 -> 230        0.01776
     222 -> 233        0.01020
     223 -> 224        0.69839 *
     223 -> 226       -0.04209
     223 -> 232        0.02411
     223 <- 224       -0.01679

TA[19]H
 Excited State   1:      Singlet-A      2.6446 eV  468.81 nm  f=0.0782  <S**2>=0.000
     244 -> 250       -0.01006
     245 -> 253       -0.01037
     245 -> 255        0.02506
     246 -> 251        0.01893
     246 -> 253        0.01126
     246 -> 255        0.01723
     247 -> 250       -0.05660
     247 -> 252       -0.01599
     247 -> 254        0.01273
     248 -> 251       -0.04122
     248 -> 253        0.06658
     248 -> 255       -0.02998
     248 -> 259        0.01774
     249 -> 250        0.69415 *
     249 -> 252        0.05336
     249 -> 256        0.02705
     249 -> 258       -0.01183
     249 <- 250       -0.01692

TA[21]H
 Excited State   1:      Singlet-A      2.6446 eV  468.81 nm  f=0.0782  <S**2>=0.000
     244 -> 250       -0.01006
     245 -> 253       -0.01037
     245 -> 255        0.02506
     246 -> 251        0.01893
     246 -> 253        0.01126
     246 -> 255        0.01723
     247 -> 250       -0.05660
     247 -> 252       -0.01599
     247 -> 254        0.01273
     248 -> 251       -0.04122
     248 -> 253        0.06658
     248 -> 255       -0.02998
     248 -> 259        0.01774
     249 -> 250        0.69415 *
     249 -> 252        0.05336
     249 -> 256        0.02705
     249 -> 258       -0.01183
     249 <- 250       -0.01692
