# Supplementary material for: Tetraaza[7]–[15]helicenes Synthesized by Two‐Step Strategy: Length‐Controlled Chiral π‐Systems Exhibiting Amplified Circularly Polarized Luminescence
Source: Angew Chem Int Ed Engl. 2026 Jan 9;65(14):e24463. doi: 10.1002/anie.202524463 (PMC13023689; doi:10.1002/anie.202524463)
Supplement: Supplementary file 2 — Supporting Information [file ANIE-65-e24463-s001.zip › SI/Frequencies_B3LYP.csv]

Vibrational Frequencies of the S0 and S1 States (cm^-1) Calculated at B3LYP/6-31G(d)-SMD Level
TA[7]H_S0	TA[7]H_S1	TA[9]H_S0	TA[9]H_S1	TA[11]H_S0	TA[11]H_S1	TA[13]H_S0	TA[13]H_S1	TA[15]H_S0	TA[15]H_S1	TA[17]H_S0	TA[17]H_S1	TA[19]H_S1	TA[19]H_S1	TA[21]H_S0	TA[21]H_S1
46.1978	43.5035	30.2465	27.6392	31.8304	33.6983	26.2902	21.6951	25.046	26.2112	20.2522	21.1299	24.2804	17.4931	20.1238	12.6434
68.2892	62.8715	50.8215	46.7515	33.3736	40.895	35.6792	27.4558	31.5107	30.7277	33.3194	26.8572	28.9082	25.5237	24.8921	19.0719
69.0813	70.3691	51.996	50.7552	59.11	55.1973	39.7423	37.3103	35.37	35.9994	33.5322	31.6911	31.1856	28.6697	26.3672	24.1855
92.6684	89.9256	72.088	64.2172	61.7679	56.5695	56.5519	41.6786	44.7868	46.9443	33.7498	38.5124	40.0898	33.0844	33.6175	28.6606
109.7114	114.1025	73.7984	71.7094	62.4102	62.5425	59.5017	42.3743	45	49.7335	44.9817	39.0474	40.3972	38.2264	39.8095	34.0787
119.1044	117.4601	84.1408	79.43	74.0745	66.7529	66.9874	62.5911	58.3636	56.6417	58.4408	54.5962	51.3141	48.7536	41.7129	40.6164
165.1261	156.0043	123.2245	117.0313	83.6209	84.5877	72.584	64.9678	63.487	60.8531	58.685	56.278	52.9849	51.54	47.2297	45.2302
193.0598	192.1831	125.5129	127.7471	91.4273	93.0327	78.6283	70.23	74.1155	66.1284	69.0091	67.0664	60.1986	58.7739	49.0603	48.3672
205.3547	197.7133	139.8886	142.089	104.8407	106.0344	84.2326	76.7363	74.5608	72.7393	71.5121	70.6085	68.2227	63.1225	58.4828	54.0595
249.8175	248.7549	173.675	164.8298	123.4225	120.1143	95.2125	93.9176	78.0429	75.7047	76.2419	74.3335	68.7793	67.7711	65.5871	62.0565
262.48	253.5444	178.6969	176.0301	140.7746	135.9114	98.9593	100.1727	86.4709	86.1726	79.3036	80.5778	76.9729	72.2004	66.9074	65.5806
291.9563	288.4044	204.0401	198.5762	143.7228	144.1151	111.7464	103.7874	88.4041	86.4821	87.3286	85.5125	84.8295	74.1157	73.5752	69.4378
328.4983	321.1211	227.3885	222.6782	169.341	169.368	135.6769	124.4605	94.809	99.859	93.2499	88.344	85.5963	81.4435	79.2617	71.8117
333.0287	324.245	230.0707	227.0814	176.14	172.2232	137.2589	134.5209	114.0367	116.1268	98.1043	94.7162	94.7951	83.2633	86.4158	76.9595
336.5284	332.4748	259.508	250.891	200.8288	198.5769	152.1352	145.7377	123.0804	120.2817	107.9119	97.5848	96.4781	90.2403	90.8849	79.7321
375.5101	364.6919	284.1889	271.0869	216.6205	217.9313	169.4736	168.0926	134.6549	133.9684	111.2342	108.5968	102.9746	94.4743	93.145	84.5656
419.747	413.8878	300.9023	298.0488	221.4839	219.2332	177.5572	168.5738	144.6146	142.5251	125.0342	119.014	105.0914	96.1375	94.0085	90.5925
427.7247	415.4709	312.6025	306.0976	251.8095	243.4217	196.4142	192.5293	149.5806	147.6956	126.1388	119.7607	112.5806	106.7312	103.6943	94.0735
434.4061	432.107	348.9355	339.614	268.337	267.0033	208.0733	205.3576	164.0186	156.1809	147.4691	142.7384	118.9587	115.254	105.416	101.4631
445.4685	442.1886	364.3304	348.1048	271.4751	271.0734	224.5071	216.8011	177.1023	173.0237	151.7584	147.8451	128.9568	128.1939	105.7634	107.0952
459.634	451.4243	371.5942	365.4415	295.3666	280.7922	246.8089	242.0239	189.6615	187.6129	152.3435	148.6433	136.5198	129.795	118.875	111.5742
505.496	475.0457	388.7723	380.7468	307.6633	296.6714	251.0268	244.1809	210.2651	212.2152	167.6926	169.6418	150.7793	142.7581	126.6878	124.0383
506.5718	483.9644	407.7158	397.624	322.1447	324.6005	274.4854	272.1067	218.8202	218.1897	183.7495	177.6663	152.2498	144.9953	135.9538	129.0882
514.8083	506.9282	411.8416	408.515	345.2589	344.9614	278.464	273.2812	224.3352	222.8846	188.197	181.5536	159.7738	151.0954	138.0057	131.1318
515.5675	509.1839	422.7112	423.5231	354.1727	349.1046	284.109	283.1832	245.291	250.4653	202.2391	199.3325	170.6192	159.916	146.9003	143.6897
556.6033	545.7205	437.8732	430.5821	374.0848	369.4006	298.837	294.7301	254.3483	251.7054	206.1509	200.1086	175.7233	179.7125	157.964	146.7301
569.8856	559.0428	445.4798	439.6161	383.5762	378.7011	307.7121	298.1338	262.0089	255.4723	232.9882	226.2675	188.1446	187.5218	158.6847	154.8605
587.455	566.9226	463.1761	450.6781	386.4599	385.2366	319.1387	308.1002	283.2638	259.6329	239.4915	236.031	198.3769	192.3913	174.5069	156.3075
589.573	571.5339	471.447	456.8912	405.7335	403.3046	357.1979	345.0276	286.7699	286.8831	246.826	242.0069	207.1709	204.6299	176.507	172.3343
591.0998	576.961	502.1552	479.7913	408.7873	403.492	358.7942	351.2919	293.6739	294.1914	249.9206	249.9598	208.9741	204.6374	184.4698	183.4958
629.4618	599.5008	512.7922	487.5225	416.2773	414.4677	367.4236	366.6031	302.9743	303.1339	266.3946	263.963	232.3141	230.0807	196.1544	192.9556
634.4052	619.2609	529.5148	518.7516	435.2647	435.9955	372.5484	368.4233	311.2273	306.1503	273.5938	271.3167	249.499	241.5551	205.8314	204.1932
641.0984	637.07	532.6613	522.7448	444.6036	437.0344	383.5439	383.1266	334.7265	331.8094	287.5761	275.8689	250.3823	246.8019	214.9237	212.2658
652.7226	652.1336	536.6414	525.8255	454.4131	452.19	394.8126	386.566	335.3033	335.1675	291.6665	284.4499	252.8139	248.0575	224.0085	221.4572
676.2478	669.542	538.621	527.1748	460.6907	454.7838	402.5192	403.1554	360.4043	350.3636	303.8821	302.3579	269.1747	269.6623	241.9446	237.1332
706.4109	699.5599	564.1132	550.2888	481.4335	463.4032	414.3797	407.9358	365.8586	356.5965	312.508	304.1948	273.106	270.1599	242.1964	239.1505
708.7524	711.4502	567.1901	559.7186	483.7539	476.5517	429.2945	429.7996	373.1742	367.2723	317.1007	317.3323	281.7635	276.4805	245.3208	243.675
736.0853	715.0082	576.1604	567.0777	487.8974	477.4461	431.3304	431.6495	387.8866	377.1786	325.3295	322.8525	288.1211	281.2351	261.361	251.6167
756.8004	739.7003	578.0345	568.5862	491.9134	482.3857	437.4542	438.0771	394.3882	392.4888	347.5489	341.1779	290.9321	285.6687	269.8798	259.5381
759.463	743.5851	586.796	578.0773	513.5141	504.3383	444.4374	438.6994	397.7986	392.8673	357.7843	354.6829	309.2965	306.2855	270.9751	266.8178
765.6545	745.3066	600.2378	597.9921	519.2529	505.2652	445.7705	443.3756	404.864	403.427	361.955	357.308	319.255	312.8307	281.1668	275.3821
770.3096	755.868	606.08	598.917	538.2689	528.6009	456.0974	450.9365	411.9206	410.3996	370.7861	363.2177	320.4771	320.1704	289.6093	280.804
774.6926	767.3547	631.6528	617.0702	538.6287	534.9363	474.9507	451.3822	415.0836	414.4594	377.287	376.3316	331.3878	328.6659	290.0117	289.2469
774.9745	771.1623	652.7669	643.7795	561.5472	550.8866	486.519	478.8017	419.3418	416.2101	386.2108	379.503	341.5232	338.501	305.7123	300.6967
786.0606	774.0957	665.9311	661.2229	561.7802	552.5558	487.2433	481.4321	430.8743	430.345	394.2094	394.006	358.8221	344.2296	312.0922	309.5898
801.0345	775.3663	705.1527	693.3534	565.4657	554.3298	494.1911	482.7198	436.5061	432.8151	400.8292	399.0114	359.1598	356.748	315.4676	313.9018
829.8029	796.2802	706.3264	695.5288	572.6112	566.2062	499.5715	486.8617	437.9671	440.1071	403.4329	402.9502	370.5477	366.7893	329.7649	329.3821
858.3908	823.1896	709.0759	700.2177	583.3123	577.5411	504.4897	490.1826	455.1848	447.593	410.5759	408.517	371.7362	371.533	335.4688	333.9097
868.805	854.8579	709.8645	707.4089	586.6841	581.7693	510.1972	493.9665	466.577	452.9368	414.0077	412.7449	386.1623	387.9328	345.3624	339.2863
869.2278	859.7349	726.1301	711.9972	592.2655	587.0323	536.2734	532.9708	476.1223	463.7721	430.206	421.5928	392.02	388.8124	348.2409	342.325
871.0272	863.8817	739.7967	716.9763	601.0176	599.6378	536.4181	534.2888	481.1778	472.3635	430.6546	428.6528	393.5752	391.933	361.4949	349.8324
885.7207	884.1601	763.8219	743.8401	605.5693	599.8312	542.2886	538.1477	482.0281	476.4793	435.0681	433.257	393.882	393.0601	368.1613	356.6014
904.9569	894.2993	766.8595	760.0579	630.9574	618.4719	542.9509	538.8528	483.461	478.5348	437.7171	437.8473	397.0903	394.7027	374.5137	368.8602
905.8906	900.8752	767.3798	763.656	649.5625	645.7646	558.0645	549.5717	495.5352	489.2524	443.7358	440.9324	407.9533	406.6639	375.581	377.0921
944.8405	913.5037	768.2727	764.9411	654.1577	651.3136	558.5382	551.1478	498.784	492.2555	443.9943	448.2914	421.831	416.8422	385.6303	384.9561
946.7088	918.8737	773.6709	771.1851	668.9129	661.1569	567.4509	554.0881	509.4129	502.7131	461.8518	448.8599	422.0029	420.9425	391.187	389.305
958.4037	933.3002	777.8503	771.9558	672.2738	665.1768	575.5508	568.8147	511.2973	507.7462	472.9325	455.61	426.2074	424.9842	392.0777	391.0263
962.2113	936.1487	786.1909	772.3491	704.7076	695.2269	590.1268	582.5212	517.9439	513.0209	475.0421	468.7641	430.502	427.8765	400.3536	397.2659
984.4822	945.2942	786.8715	777.1764	705.4283	696.097	597.8723	590.4454	523.3603	514.7274	483.7014	472.4642	437.4786	436.9397	407.5499	400.7147
984.8211	970.7991	799.4555	779.103	711.6803	713.4233	600.7504	593.3808	539.3557	538.5037	485.8052	480.9805	439.5976	441.9239	408.3019	406.2757
985.7262	976.4227	811.9932	790.1585	718.2715	716.1295	610.795	605.9425	539.8968	539.1458	491.0546	487.551	447.428	443.2088	416.413	415.6029
986.8104	976.6913	829.5266	807.1513	719.6269	716.687	611.0155	606.4625	552.82	548.3905	497.2932	491.2101	456.2746	448.6261	420.3563	419.9265
1009.8166	1013.4196	832.8295	821.184	739.5213	719.2023	629.0047	616.8663	552.8646	548.8965	499.9788	493.2247	457.9048	454.1768	422.6713	420.0851
1043.0603	1034.206	833.7808	826.4301	744.924	736.3668	640.7016	637.0456	565.6418	554.5768	505.1678	496.8765	468.4089	454.5334	431.9276	429.9985
1048.0751	1045.7468	834.7251	827.5622	746.0084	738.3242	643.6178	638.611	567.367	566.9565	508.0102	498.131	473.2214	465.071	433.3093	433.1468
1099.2132	1084.9946	856.9383	828.1038	754.1593	744.9667	648.1943	644.1977	569.6666	568.6428	522.069	515.7069	474.9232	471.3259	434.1284	433.6004
1118.3725	1087.3324	885.6378	879.7257	763.4259	752.2016	653.2578	650.1244	575.3742	569.902	522.133	519.274	484.6645	472.5441	443.6047	443.0239
1141.2057	1124.7514	885.8472	886.7679	769.2233	767.0832	694.8442	684.2354	590.9133	584.7385	535.4175	532.2929	491.7071	482.2736	448.8117	445.1291
1141.7953	1126.1983	891.9864	887.5117	771.1151	767.4241	699.5871	694.0438	599.4444	591.8662	535.4521	532.998	493.9402	486.4989	453.5589	451.4853
1163.7688	1139.3373	906.3642	892.5953	792.7223	773.9391	699.6695	695.5476	605.1566	596.448	541.7228	540.1375	498.6082	494.6541	463.491	452.367
1167.6548	1158.6034	933.0041	911.338	794.9356	785.4871	703.4883	696.8071	615.8569	609.1046	541.7491	540.6954	501.3847	498.1723	471.6021	456.6074
1172.1694	1163.1779	959.9294	912.8317	799.2271	789.7114	712.0139	705.633	618.1863	612.4223	553.3859	549.6909	502.756	498.5474	473.6775	468.535
1176.1859	1174.4446	961.1729	917.7975	800.4626	792.8101	717.3204	709.7639	624.9625	619.3913	553.6838	550.3749	506.6385	499.9538	475.4921	471.7808
1198.4193	1184.3866	961.215	962.224	801.976	793.7478	717.4427	712.52	627.2559	623.8207	566.0505	553.7612	513.0276	508.6619	480.8825	472.926
1200.3658	1191.0207	972.7008	962.3126	811.8391	801.4637	737.1161	716.9102	634.0773	627.3752	575.0524	569.4444	517.1569	509.9462	482.084	478.1377
1239.9011	1243.4614	972.7262	966.4237	815.0118	809.8578	739.0495	735.8125	645.2624	643.255	584.1401	581.3997	529.4553	525.5059	486.5894	478.3201
1268.9401	1262.2204	974.524	970.708	819.826	811.7583	751.1122	746.0394	648.444	647.4633	585.5576	581.6913	530.298	527.5446	487.2078	483.0009
1283.074	1274.0944	977.5361	971.9022	827.1174	818.7917	752.6119	747.9377	684.6101	676.866	590.9999	585.7713	540.1624	539.8472	503.5775	494.0982
1299.924	1278.7909	981.664	972.088	829.7036	826.3054	761.8662	750.4075	690.7936	683.9073	601.0683	596.186	540.3511	540.1138	503.6383	494.6208
1314.7404	1309.7211	995.7758	997.548	851.6771	826.9847	762.161	754.9689	690.8035	684.9895	607.441	597.0784	551.1794	548.2197	505.885	501.0598
1318.0348	1314.722	995.989	997.9616	852.1941	848.9953	766.2425	757.1293	693.2269	691.3995	613.126	608.9132	551.239	548.9012	508.0758	503.3883
1340.1482	1323.8017	1032.9811	1021.9035	856.7992	849.5472	770.3924	764.8655	696.5245	693.267	615.0421	612.5916	557.1713	552.5162	511.8423	506.8415
1340.2116	1345.6934	1049.7666	1047.7386	867.4663	860.3801	772.2118	765.7511	703.3624	696.4969	620.6437	614.6476	557.9855	555.6508	514.7026	509.061
1349.8209	1348.6208	1066.8514	1060.2726	888.5013	882.6042	776.4325	767.3411	712.8087	712.555	622.6896	619.6527	565.3869	558.2607	526.5019	523.4
1374.837	1351.038	1075.3494	1064.1498	888.5773	889.892	787.6412	774.8941	721.0519	714.4804	633.5121	625.3466	575.0396	569.7532	526.6021	523.4399
1385.6658	1368.5682	1079.4924	1076.9126	891.2399	890.2184	797.9336	778.1595	721.9983	720.2565	643.5984	642.2943	589.5308	582.6884	539.0295	536.6389
1389.6704	1381.7495	1105.2958	1082.9907	919.3869	905.0614	803.6344	795.729	725.0557	720.4385	645.9217	644.9146	595.9178	590.3846	539.5831	537.2708
1398.1766	1387.5847	1131.7022	1097.2197	950.0811	913.1109	803.6359	796.7975	739.1956	724.0203	670.9881	666.4708	597.309	593.3868	541.3163	540.1289
1425.5145	1394.6169	1132.0351	1117.5665	953.7134	917.1953	808.0369	800.8275	745.8116	739.2882	671.9791	667.1719	603.594	599.4467	541.3662	540.4462
1426.2863	1412.6285	1159.0777	1133.3821	956.2217	948.6693	808.374	804.3797	745.8982	740.1624	681.1325	673.8355	603.878	601.0154	550.9079	549.1933
1457.8094	1419.1232	1159.7965	1147.8444	958.4375	951.4423	824.0896	804.4476	753.9963	744.8953	690.4591	687.5383	605.1767	602.3058	551.0547	549.9363
1485.879	1461.6741	1164.7863	1153.8109	959.1906	954.8863	829.5343	824.2159	764.2224	749.6807	690.5937	688.2064	607.8097	604.289	565.9993	553.5827
1490.996	1467.1105	1168.1619	1166.562	963.6947	956.4002	829.7183	824.4143	764.5708	761.869	700.5812	693.5368	623.1876	618.154	571.9074	567.6575
1492.1896	1475.3708	1175.0634	1166.6363	963.8703	960.5511	834.2832	827.0586	767.4644	763.2368	705.038	703.1009	624.12	621.8924	573.6224	572.2012
1522.3055	1488.695	1180.5336	1175.496	970.0865	960.8883	835.7219	828.7886	772.2487	767.8192	706.1613	703.5465	631.4633	624.4347	575.4229	573.2085
1523.2602	1504.1787	1187.5794	1181.9684	976.0776	964.9281	847.26	832.6902	777.1081	772.5753	712.3797	710.794	642.2813	640.9039	590.0211	582.7857
1551.3004	1518.0254	1188.8501	1185.6856	976.5164	969.3955	854.3929	841.9184	779.0005	775.2577	713.409	711.0326	643.8913	642.6677	596.4643	589.7469
1576.0695	1536.6932	1231.2499	1225.2297	977.7433	973.9906	858.8397	856.5426	779.101	777.1535	722.2883	713.4923	656.691	653.4165	597.873	595.5203
1598.5635	1574.2467	1241.5456	1242.0705	980.5496	974.6942	861.2345	858.7197	784.1142	778.6194	723.2694	717.5338	657.1275	653.7393	599.6777	596.9132
1616.7956	1591.8224	1243.7012	1248.085	994.9571	992.1037	871.2017	863.3545	796.1069	779.8981	736.5188	717.7894	676.243	670.8309	604.3638	597.9119
1627.8791	1593.7078	1269.2584	1261.2537	994.9926	992.1573	889.6359	884.2656	796.9359	793.0868	739.9217	729.5013	687.3551	685.7372	609.7249	604.7621
1629.8407	1616.316	1276.5505	1268.6196	1038.7625	1033.3541	889.6394	884.316	797.9324	793.9805	744.5721	742.366	687.9395	685.9455	610.1587	607.1209
1647.9512	1623.3707	1290.0953	1271.1083	1049.6841	1057.1613	912.8547	902.6594	809.4551	799.5483	745.3243	742.6023	694.1688	690.3367	623.9561	618.0495
1648.4837	1637.1304	1316.8959	1283.6211	1066.8831	1068.9193	928.8295	911.9629	810.8159	807.7951	758.6883	748.602	696.4582	693.1613	624.7583	623.4704
1675.734	1637.4904	1324.1943	1293.3901	1068.7329	1070.7377	930.896	916.3205	811.7369	808.964	759.9948	754.3709	696.5747	694.337	631.3961	624.8273
1682.1151	1665.9142	1326.674	1325.3469	1097.7876	1080.7532	932.1749	926.5429	821.7559	813.025	762.7386	754.4999	701.6543	695.7474	639.5023	637.0529
3194.8866	3197.8171	1333.5403	1330.5817	1103.291	1093.0979	954.9961	929.7729	825.2496	820.705	764.9229	760.4617	701.8852	695.7587	639.8957	637.4877
3194.8973	3200.595	1348.5253	1343.7535	1130.3232	1114.3999	955.143	929.8338	825.7018	822.8376	766.1324	763.2859	709.5924	707.4092	648.0579	646.1089
3206.1597	3200.6439	1367.5953	1355.9309	1138.8412	1116.7656	955.7567	950.9446	829.1311	823.8073	767.8766	764.4562	712.0754	711.4397	648.3393	646.6792
3207.6253	3206.9726	1367.942	1374.0425	1152.9507	1130.744	963.5809	952.4039	841.8635	828.1358	781.9928	775.3338	722.941	711.9218	672.471	666.8905
3207.6667	3207.2564	1380.2232	1376.4047	1154.8287	1149.2324	963.9365	959.834	842.15	839.8552	782.1356	779.9556	723.4923	719.5326	682.8861	679.619
3212.339	3212.8501	1380.3127	1379.4039	1157.0953	1149.7112	966.2442	960.364	854.3232	840.8118	786.7273	780.1912	723.8598	722.071	685.175	680.7596
3212.3507	3212.8658	1403.1891	1383.3068	1158.7264	1156.0783	967.8898	960.4915	855.0937	851.3983	792.0699	785.4045	737.3408	722.2286	686.0449	684.8239
3216.7489	3213.5882	1407.4518	1392.0741	1163.7018	1159.3714	973.2479	962.4012	861.6729	861.5048	797.5445	785.8378	742.1998	737.7952	686.3614	685.3166
3216.8688	3221.0123	1421.0961	1392.9829	1173.2414	1170.3328	976.7594	964.6254	863.601	863.1863	798.2918	790.043	744.5365	738.4227	689.449	686.0445
3220.2476	3221.7202	1422.161	1400.423	1181.4401	1173.8874	977.1679	965.8755	873.814	866.1166	798.6567	791.7327	751.5431	748.1335	692.0526	689.907
3239.7375	3244.5691	1436.0278	1414.4615	1181.5498	1175.8936	978.7773	976.5321	888.5151	889.1672	809.3978	803.0382	762.5926	750.7173	693.069	690.5708
3239.7568	3244.789	1437.6475	1437.0318	1184.3287	1184.6559	978.8493	976.7152	888.6563	889.2824	809.9913	806.9682	763.0214	759.0946	706.1371	699.3402
3251.1977	3252.0589	1452.957	1443.0951	1184.4009	1185.5912	995.2387	991.932	895.8857	895.655	810.1571	807.1914	764.6574	760.8101	709.0513	701.9956
3251.3393	3252.1941	1477.0102	1463.2723	1229.8282	1218.3667	995.253	991.9857	897.0896	895.7063	816.3997	811.9783	765.3496	764.0357	710.1252	708.9604
		1482.1323	1467.0203	1235.6713	1238.8027	1007.1569	1012.5142	912.2951	902.0674	820.238	815.4944	767.3122	765.1117	712.6644	710.5083
		1489.2296	1470.7438	1238.5701	1245.2874	1060.1455	1054.1376	919.9283	914.8944	820.4174	817.0303	770.13	766.4988	714.2029	711.3882
		1493.55	1478.9059	1250.5351	1253.1216	1062.7142	1060.0768	940.2753	917.324	827.8694	817.0691	771.2185	769.0459	723.9518	716.0057
		1494.9993	1479.251	1250.5856	1255.1846	1068.6047	1061.591	950.7281	919.0193	833.9242	830.3801	779.9969	773.3518	726.2584	719.3198
		1544.1689	1498.742	1258.6719	1258.8635	1081.6009	1064.6993	950.9071	927.4666	834.2572	832.5894	781.9917	778.7434	739.2625	719.895
		1560.2138	1532.5438	1259.8593	1266.2682	1086.1616	1080.4749	953.1531	949.6357	844.2307	833.0556	782.4045	780.7489	741.3445	739.022
		1567.7929	1551.5787	1284.0275	1271.8571	1104.8333	1088.3418	961.0662	949.999	847.8277	838.2265	788.8709	781.8167	741.7857	739.2741
		1584.6041	1567.177	1307.4841	1283.5558	1116.6357	1094.2692	961.1424	958.9016	849.3732	846.8541	795.8856	782.6645	742.6074	739.8738
		1602.4202	1575.4834	1309.6568	1298.9012	1132.6798	1113.8993	965.1161	959.4506	855.0844	848.1956	800.7455	792.1903	755.0271	748.6663
		1604.5953	1577.7886	1316.4848	1305.5996	1149.9209	1135.7941	965.3314	961.0464	858.5909	854.2379	801.2782	793.8751	755.4939	749.5383
		1605.7666	1583.6529	1330.1794	1314.0441	1151.0006	1141.4432	968.4639	963.736	862.1939	861.1539	805.5851	802.5327	764.1924	751.9937
		1607.5851	1607.9812	1340.6705	1339.0449	1156.1744	1149.3681	969.9176	964.2506	865.751	863.2971	806.0167	805.0469	765.4753	759.7274
		1640.1137	1608.425	1341.4647	1350.4529	1156.6583	1150.6716	971.1536	967.564	884.1985	882.313	818.9938	805.5153	767.4241	763.3699
		1643.2227	1636.0667	1354.2136	1350.8703	1162.4234	1153.7357	975.3012	967.9184	885.3236	883.0212	819.0438	817.1108	768.5972	764.4328
		1664.5805	1639.3104	1365.1808	1360.8515	1170.133	1169.6642	977.3209	971.8935	886.8304	886.9727	820.1772	818.0924	774.5101	771.8824
		1667.1096	1642.5329	1371.457	1361.7752	1178.2662	1170.2207	977.3753	976.8977	886.9374	887.2377	821.4378	818.3244	776.9505	772.0184
		1672.1491	1650.8552	1378.8614	1368.4489	1178.5355	1173.8081	978.0105	977.0386	905.5046	901.7076	822.4146	818.4596	777.2917	773.4054
		1678.118	1661.8786	1379.0244	1378.9814	1182.551	1178.2379	997.7777	994.3898	907.7445	904.1569	826.618	823.9527	778.5923	775.0666
		3186.7338	3191.3192	1384.0838	1379.5832	1182.6747	1179.477	997.8129	994.4772	928.4961	914.1669	826.6328	825.6087	781.4497	777.707
		3186.7478	3191.4324	1385.9411	1383.3271	1188.0954	1183.9373	1013.9041	1003.7308	948.9588	915.337	832.7821	826.1273	781.4661	779.4627
		3195.7493	3195.6933	1418.4558	1391.0149	1188.1599	1185.0987	1032.6472	1023.3475	950.459	917.7901	837.8852	828.1841	786.8095	779.4947
		3195.7754	3198.6497	1419.1673	1398.8884	1213.8909	1206.5529	1049.697	1033.878	950.5161	946.7156	843.2659	836.0478	797.5004	781.2341
		3197.4787	3198.7309	1424.5803	1411.8897	1215.8852	1217.6744	1058.5401	1058.6758	954.3997	946.9466	849.4391	840.9815	799.9959	790.5943
		3197.4989	3203.2139	1428.4072	1416.453	1235.9258	1229.26	1069.5757	1058.9878	956.0187	949.9719	852.3986	846.8226	800.2559	792.786
		3205.7924	3203.2296	1443.4922	1430.7598	1238.3634	1239.0235	1070.7587	1070.418	956.183	952.0543	852.9866	853.0108	806.6398	800.4825
		3211.5455	3205.9143	1443.5494	1454.1382	1238.8488	1239.6811	1099.7825	1071.3452	960.0558	953.4469	853.6411	853.5699	806.7785	805.3921
		3211.5843	3206.2498	1454.3624	1463.0285	1249.6278	1249.4394	1103.8449	1092.6771	962.461	957.5091	863.1183	861.6125	810.6677	805.5634
		3213.7847	3211.7716	1463.6214	1463.7587	1250.1025	1249.6424	1128.9626	1108.2335	962.6556	959.7047	865.3999	863.9638	817.6013	812.6193
		3213.8376	3215.6683	1464.2616	1464.4774	1256.5257	1257.3439	1130.3897	1123.0569	964.3983	960.2415	883.0988	882.4045	818.4649	814.7895
		3218.2668	3215.9924	1482.1303	1470.1427	1256.6299	1263.0075	1138.5155	1129.7604	966.2318	961.2906	884.0385	883.4474	818.7705	815.3563
		3218.3323	3220.2828	1494.7812	1474.0352	1277.9493	1266.8813	1143.8635	1135.6644	970.657	962.8134	885.8304	884.6559	825.1763	817.215
		3220.1212	3220.7002	1495.4004	1491.2518	1298.6173	1276.7441	1152.4661	1141.1224	970.661	963.1434	886.2761	885.3556	825.8569	822.8913
		3234.8463	3239.375	1541.4484	1502.0114	1304.0269	1290.9407	1153.589	1149.8287	974.3363	968.9454	887.1472	886.0581	826.1295	823.6897
		3234.9568	3239.7048	1541.9822	1520.7642	1315.9495	1304.5832	1162.8146	1152.911	975.5136	969.1814	897.6432	891.6382	833.9235	828
		3239.5109	3243.485	1547.8423	1537.1678	1325.6615	1307.0545	1167.6224	1164.3106	977.1793	975.9515	917.9053	902.7729	834.0231	830.1358
		3239.5324	3243.7343	1555.4458	1538.7102	1331.1846	1323.6786	1169.4167	1164.6921	977.1879	976.0993	937.8936	914.268	834.6304	831.2665
				1564.3923	1549.5326	1336.3683	1342.6586	1176.5334	1172.0921	981.8217	982.5233	939.1909	917.912	838.9871	833.1691
				1585.9128	1569.596	1345.7718	1349.6283	1181.362	1172.402	994.05	993.2308	944.695	938.1208	847.2981	838.0189
				1596.8638	1570.3789	1357.557	1350.9456	1181.4319	1176.6703	994.0584	993.2916	949.6141	938.7192	852.2271	844.7084
				1604.1191	1580.2286	1365.3285	1365.3765	1183.9462	1181.0081	1026.6678	1022.0813	949.6935	943.891	853.4175	849.4711
				1608.3342	1580.8609	1371.8705	1369.3084	1184.0627	1181.8022	1038.5261	1028.1701	953.5012	947.2848	854.9795	854.5272
				1609.7154	1595.0313	1374.31	1372.7378	1188.0511	1184.8011	1060.7435	1047.8718	953.6656	950.2791	855.0648	854.5989
				1633.873	1601.6963	1376.5788	1374.6571	1188.0533	1184.9851	1064.0772	1060.6574	953.8699	950.712	860.5288	859.0277
				1634.9324	1613.3533	1377.8961	1380.3469	1209.5744	1196.3605	1075.6987	1064.3653	960.6476	951.6038	864.8443	861.9845
				1659.133	1617.2158	1389.5698	1380.5321	1211.0636	1209.6864	1075.8672	1075.1055	960.7018	957.8259	867.3608	866.2438
				1659.6264	1637.2934	1391.6869	1389.8384	1215.0103	1220.3202	1091.6234	1075.8068	962.6765	958.3748	867.7524	866.3821
				1662.8028	1640.6081	1402.3701	1394.147	1215.5055	1224.2807	1099.3801	1085.7583	962.8103	959.7989	886.6927	884.9401
				1666.4193	1648.3546	1402.6107	1396.8355	1235.3352	1224.9357	1118.9733	1096.8765	965.1525	960.3796	887.0729	885.7363
				1674.5174	1649.8573	1420.3852	1401.1525	1238.6028	1238.7151	1121.4484	1117.6783	966.37	961.3819	887.4949	885.8214
				1679.9292	1657.3546	1421.071	1403.201	1239.3222	1240.5671	1141.6608	1130.507	970.9987	962.7749	896.389	887.441
				3186.1882	3189.1867	1428.9796	1421.8527	1248.7419	1249.0309	1149.1476	1134.195	971.0974	963.9732	914.7652	900.4206
				3186.1912	3189.2341	1434.522	1429.3272	1249.5247	1250.715	1152.5523	1138.5911	972.8718	970.1079	923.1494	914.2027
				3187.8629	3191.1178	1439.2265	1431.3804	1256.1643	1257.9449	1154.3574	1150.4135	974.4843	970.5649	925.7554	918.0625
				3187.8638	3191.1431	1443.5381	1448.5171	1257.2607	1261.8832	1158.8697	1151.5307	976.5329	974.2961	933.1909	922.8034
				3195.1678	3194.7334	1455.4825	1454.8215	1278.2362	1267.4419	1159.8445	1156.6389	976.6104	975.2221	947.741	923.9785
				3195.2936	3198.8904	1462.8458	1461.4429	1289.1117	1272.4466	1164.8364	1159.3252	984.0726	975.9307	949.5473	931.5939
				3196.4799	3199.0723	1463.2967	1465.7764	1294.6612	1288.367	1174.1132	1168.1739	992.739	992.4802	949.6215	938.367
				3196.4913	3200.106	1479.4267	1467.3869	1316.5427	1294.4278	1176.5151	1171.1092	992.7449	992.502	951.435	945.6157
				3204.6258	3200.1196	1486.857	1474.2495	1317.2251	1300.2018	1178.7116	1171.9095	1004.9823	1008.537	951.9677	945.735
				3204.6708	3205.9416	1486.8713	1485.5285	1318.6629	1319.5778	1180.382	1178.772	1046.9964	1025.5182	952.5377	948.7542
				3205.793	3206.0712	1535.0285	1491.24	1332.253	1325.1474	1180.3914	1179.8212	1050.3671	1049.0424	957.8024	948.9277
				3210.5239	3206.5968	1535.1521	1498.3463	1344.5385	1336.4501	1186.0368	1180.3908	1057.4371	1051.9141	957.8278	954.7107
				3210.5623	3206.9697	1539.2243	1527.4592	1346.5667	1347.9978	1186.0412	1181.7087	1062.2799	1057.1491	961.762	955.6506
				3213.5061	3210.5262	1540.6982	1529.9483	1353.943	1355.681	1186.361	1185.7882	1070.1629	1062.4653	962.3886	957.4352
				3213.6475	3213.0417	1544.8564	1533.9457	1363.1271	1356.6053	1186.4234	1185.9779	1072.5394	1069.3612	963.7506	958.5223
				3220.031	3213.3872	1559.0225	1549.6003	1364.5437	1362.6748	1204.0541	1196.0326	1092.5203	1072.918	963.9165	959.8313
				3220.0514	3221.2528	1567.9868	1559.3331	1371.2818	1363.3151	1204.4472	1204.4168	1106.001	1089.4369	966.3901	962.3162
				3220.201	3221.6407	1584.812	1565.6105	1373.0795	1369.2961	1213.3535	1212.1556	1116.7668	1114.1065	966.6946	962.3501
				3240.741	3241.7454	1590.4898	1565.9119	1374.1808	1370.6117	1213.6351	1218.6528	1124.3249	1114.7533	970.0486	965.1689
				3240.7569	3241.8878	1599.9741	1569.7737	1376.7932	1371.8334	1221.9793	1220.265	1134.2712	1114.9057	970.4345	965.5854
				3250.5019	3253.8708	1608.4698	1573.5004	1383.6696	1377.0192	1223.6696	1224.0733	1140.2221	1133.8839	971.1097	968.2686
				3250.753	3254.3043	1609.2334	1590.3757	1384.9256	1381.5467	1236.0608	1231.1574	1149.3014	1139.7142	971.8128	968.6163
						1625.9678	1598.5455	1394.5722	1389.234	1237.8019	1239.5143	1151.0569	1144.8266	975.1905	974.6247
						1627.5447	1604.509	1394.7218	1395.1188	1237.9245	1241.2179	1156.7338	1150.7262	976.5983	977.7714
						1647.0457	1610.8787	1408.3291	1400.5044	1250.0129	1249.986	1157.4342	1152.4314	976.7626	977.9614
						1649.7531	1631.2013	1409.0845	1402.7854	1250.0183	1250.0116	1162.8389	1153.6434	994.0171	991.8531
						1660.2408	1635.4758	1422.337	1405.074	1253.27	1255.3761	1170.2705	1166.0155	994.0202	991.9631
						1660.242	1647.4854	1422.481	1406.1754	1255.5006	1260.1192	1171.7491	1166.9124	1009.9118	994.1082
						1670.9243	1650.9161	1428.9234	1428.5857	1275.5261	1267.2066	1176.0486	1171.9854	1024.8638	1014.8852
						1673.7163	1656.5951	1433.6805	1433.9316	1281.7425	1269.4722	1177.6464	1172.4052	1041.0258	1026.2266
						1674.0785	1661.1063	1445.1242	1437.0809	1288.6109	1282.7715	1178.5766	1174.5017	1044.7271	1044.9194
						1679.939	1662.7309	1452.09	1456.327	1305.6136	1289.4217	1182.7057	1177.6644	1064.7882	1048.2013
						3183.8868	3185.1013	1457.7124	1457.2388	1308.4726	1298.4225	1182.7138	1178.7726	1066.5731	1064.139
						3183.8905	3185.1348	1462.1383	1464.6129	1316.1025	1309.2427	1184.8879	1182.0082	1077.1705	1066.5118
						3185.9819	3188.1067	1464.8368	1466.1362	1328.4413	1312.5291	1184.8963	1182.2904	1082.8874	1075.7979
						3185.9822	3188.1086	1478.2747	1474.6263	1335.7663	1329.4976	1186.5409	1185.1759	1093.8921	1081.3997
						3188.4951	3192.3361	1478.5877	1477.8917	1336.0618	1344.3771	1186.5722	1185.6463	1095.0168	1092.4963
						3188.5244	3192.4128	1479.9114	1479.9094	1345.5221	1349.5944	1203.093	1194.8554	1113.8044	1095.8579
						3194.5375	3194.1644	1519.9554	1482.6443	1359.3062	1353.4263	1203.3593	1202.1093	1118.223	1107.637
						3194.7374	3195.8666	1519.9973	1491.7994	1363.5825	1358.3161	1206.2496	1207.9365	1138.9811	1123.5386
						3195.084	3195.8735	1531.7875	1513.2996	1366.444	1361.8852	1206.4865	1210.4575	1141.2575	1134.8771
						3195.0861	3198.915	1532.3571	1517.2664	1366.6141	1366.0184	1219.4215	1210.8467	1142.9778	1138.067
						3202.222	3199.1114	1547.8474	1530.6099	1372.729	1368.0005	1220.7023	1220.7158	1148.5826	1142.9145
						3202.2313	3204.0003	1554.2801	1536.963	1374.4821	1370.0629	1225.3377	1224.4651	1151.6904	1143.5019
						3202.5296	3204.0881	1557.7493	1546.2021	1378.4599	1373.8337	1226.2914	1229.497	1152.8654	1149.806
						3205.8755	3206.4524	1558.5194	1551.4573	1380.2006	1377.8525	1235.1519	1233.5907	1161.9439	1152.5881
						3205.9191	3206.8396	1565.3254	1554.1143	1383.9024	1381.8904	1238.7364	1237.8643	1164.6686	1162.2433
						3209.6232	3208.0763	1581.7341	1564.2643	1384.677	1388.3465	1238.801	1238.3757	1165.8053	1162.3808
						3209.6576	3208.5039	1587.2304	1566.0938	1390.3965	1390.2583	1249.6024	1249.8641	1174.6449	1168.9359
						3213.7765	3210.0105	1599.8853	1566.3669	1390.9321	1390.494	1249.6161	1249.8885	1177.4972	1170.1687
						3214.3361	3210.3911	1608.3958	1575.0701	1394.9659	1392.3529	1252.4116	1255.0414	1177.5319	1172.5385
						3217.8114	3210.62	1609.7194	1587.7471	1395.204	1394.3327	1254.9777	1260.1252	1179.1515	1174.6779
						3220.8934	3221.3284	1617.6302	1593.1171	1415.8522	1397.6088	1273.0254	1266.7106	1179.5841	1175.9607
						3220.9504	3221.7319	1619.7399	1599.9329	1416.5508	1400.1744	1276.2932	1269.0058	1184.536	1179.3944
						3239.8768	3242.3293	1641.5094	1608.337	1423.7589	1411.4295	1284.3866	1276.3375	1184.5459	1180.148
						3239.8984	3242.4937	1642.3618	1628.2389	1424.9526	1412.784	1299.4312	1282.1104	1185.2065	1181.92
						3250.5512	3249.3257	1660.7408	1628.7306	1431.7921	1429.7538	1302.9542	1294.8715	1185.2996	1182.4323
						3250.5601	3249.3301	1660.7418	1639.694	1435.744	1435.8505	1315.6639	1303.5973	1187.3747	1186.8246
								1660.8319	1640.2475	1446.5924	1440.1451	1322.0464	1305.9484	1187.3815	1186.8457
								1663.1271	1655.7709	1455.5636	1458.8849	1323.821	1321.4905	1202.9461	1192.4637
								1672.8234	1657.3349	1457.9756	1459.5373	1332.6294	1331.7276	1203.1586	1201.9182
								1673.5742	1657.718	1460.9961	1465.3105	1343.7444	1344.7066	1205.4322	1206.2282
								1673.7684	1664.579	1464.7513	1465.7906	1347.8946	1345.9255	1205.5204	1208.0513
								1681.3743	1664.9983	1476.5683	1472.35	1356.4337	1355.3593	1211.6966	1208.931
								3182.7612	3183.7435	1477.1691	1473.7421	1364.2034	1357.8017	1212.6186	1212.7844
								3182.7645	3183.7693	1481.0785	1479.0984	1365.7842	1357.8271	1224.6498	1217.5305
								3184.9296	3185.3853	1509.4622	1481.5079	1371.2902	1361.8445	1225.2677	1227.5605
								3184.9333	3185.3976	1509.6137	1492.7825	1371.6736	1367.9427	1227.5205	1228.8534
								3187.786	3189.9251	1523.8738	1504.7049	1372.4894	1369.5461	1228.7765	1230.2808
								3187.8096	3189.9281	1524.047	1508.3985	1374.0059	1371.1048	1235.2364	1234.303
								3189.1756	3192.6257	1543.5594	1522.0992	1377.0371	1373.5704	1239.111	1239.2377
								3189.2096	3192.644	1543.743	1525.4453	1378.0245	1376.7058	1239.1975	1240.1361
								3193.9977	3195.5431	1547.6178	1539.1986	1382.7482	1377.6062	1249.8117	1249.9059
								3194.231	3195.7294	1551.2381	1541.3725	1384.6126	1380.4923	1249.9188	1250.0258
								3195.2104	3195.7364	1556.8084	1541.9701	1386.6024	1386.0253	1252.3306	1254.2083
								3195.2135	3197.6526	1563.7872	1557.4642	1386.8065	1389.0817	1254.3933	1258.8657
								3201.6361	3197.861	1568.1705	1558.6174	1394.6109	1391.4507	1270.7471	1265.0952
								3201.652	3202.5407	1578.9134	1562.4954	1395.1462	1393.8725	1272.4805	1267.3771
								3204.188	3202.5989	1583.8755	1563.2848	1403.9996	1399.3873	1281.0147	1271.7766
								3204.5605	3205.8425	1599.5206	1565.5045	1404.0226	1402.3155	1293.2552	1277.5276
								3204.5809	3206.0161	1608.3902	1574.3126	1419.3559	1403.672	1297.0279	1291.4843
								3207.163	3207.5468	1608.5004	1582.4832	1419.5485	1403.8227	1314.588	1297.9743
								3207.1882	3207.7499	1611.3151	1585.9593	1428.1252	1419.703	1315.3101	1302.1715
								3209.9176	3208.5212	1613.1634	1595.7952	1430.3482	1422.3937	1315.8871	1315.7964
								3209.933	3209.0853	1635.062	1604.271	1433.4125	1431.8723	1329.8612	1319.5966
								3212.8526	3209.7773	1635.5989	1617.3975	1436.2128	1437.4247	1339.1206	1333.0743
								3213.0332	3209.8542	1650.8204	1624.073	1447.046	1442.0683	1341.0212	1343.7408
								3219.0932	3211.2549	1653.1067	1630.9779	1455.7059	1458.9217	1344.9983	1350.6511
								3220.519	3221.5604	1660.679	1638.4497	1458.5813	1459.2201	1358.2564	1352.2195
								3220.5808	3222.0267	1660.6811	1647.3104	1459.2222	1462.8167	1362.3202	1357.0176
								3241.0581	3241.837	1666.167	1649.3857	1461.8541	1464.7199	1366.872	1359.0434
								3241.0798	3242.0144	1667.1564	1654.9515	1476.6791	1471.3054	1369.1046	1362.4708
								3254.6215	3252.6622	1672.0289	1658.4779	1477.5897	1472.1296	1372.7242	1366.8444
								3254.6256	3252.6872	1673.0653	1658.8259	1481.3352	1479.1652	1372.7826	1368.8879
										1673.5649	1669.0412	1505.4956	1481.4142	1376.2998	1371.0984
										1680.839	1669.1193	1505.7514	1491.4627	1377.0983	1374.6042
										3183.1609	3183.3982	1512.4731	1502.478	1379.4368	1375.0421
										3183.1715	3183.644	1512.5256	1506.0222	1380.5855	1378.614
										3185.4935	3185.3056	1538.9052	1511.3014	1381.1456	1379.9885
										3185.4967	3185.4139	1538.9681	1512.0503	1382.1795	1380.4128
										3187.207	3187.7349	1540.2336	1531.3496	1385.4866	1383.8925
										3187.2123	3187.949	1541.3322	1535.8447	1385.68	1388.6825
										3188.0843	3190.432	1546.9794	1537.2728	1392.0071	1389.8665
										3188.1415	3190.6753	1555.7917	1545.5902	1392.4751	1390.1807
										3190.0064	3191.515	1562.6597	1550.4337	1398.0695	1392.7398
										3190.0171	3191.6262	1564.4026	1555.8791	1398.2259	1393.3239
										3192.7676	3194.4491	1566.256	1557.3087	1410.0629	1401.0863
										3193.0879	3194.496	1577.0163	1563.2434	1410.2759	1403.2496
										3195.144	3194.5675	1581.5568	1564.5549	1419.7242	1408.1646
										3195.1473	3195.9188	1597.4481	1565.527	1420.529	1408.5231
										3202.0469	3196.4853	1606.1774	1573.7752	1428.1206	1424.1118
										3202.0677	3201.6779	1606.1815	1581.6939	1433.9937	1429.0097
										3202.5479	3201.8371	1607.6228	1583.4634	1438.8789	1432.7843
										3204.0781	3204.6955	1608.6304	1593.6582	1439.1047	1441.6808
										3204.0958	3204.8907	1628.3954	1601.5679	1446.9238	1444.514
										3205.2743	3206.3738	1629.6687	1612.5462	1455.4562	1459.8863
										3205.3117	3206.4855	1643.2365	1615.1944	1459.6744	1459.9264
										3207.2626	3206.5837	1644.7899	1628.6765	1459.6765	1462.3896
										3207.2894	3206.8926	1658.3923	1633.786	1461.1347	1462.4149
										3209.8864	3207.6331	1660.085	1641.513	1476.2052	1472.2125
										3209.8997	3208.2955	1660.4832	1643.2767	1476.4623	1472.8223
										3212.5549	3209.2999	1660.4863	1653.6274	1480.1181	1477.1436
										3212.7678	3209.3944	1666.2331	1655.6579	1502.401	1478.4447
										3217.6531	3210.394	1666.4109	1656.7708	1502.445	1489.5888
										3220.6424	3221.5205	1671.0139	1660.1058	1505.6645	1499.4358
										3220.7012	3221.9792	1672.4973	1660.1186	1506.0588	1503.4279
										3239.9121	3241.7159	1672.5007	1669.6461	1527.691	1506.0659
										3239.9368	3241.8849	1679.6836	1669.7554	1527.7355	1507.0131
										3254.9105	3252.6028	3182.7415	3183.5754	1536.1564	1522.4054
										3254.941	3253.2578	3182.7426	3183.5805	1536.9474	1525.4943
												3185.4839	3185.428	1546.8746	1532.0465
												3185.4881	3185.4382	1551.6296	1540.2657
												3186.6882	3186.5936	1551.7684	1545.1928
												3186.69	3186.6069	1554.3228	1546.6639
												3187.4397	3187.6839	1560.7405	1546.7054
												3187.4882	3187.6986	1565.6846	1557.5638
												3188.1697	3189.7655	1568.2244	1560.6586
												3188.1739	3189.7693	1576.0859	1561.8985
												3189.5726	3191.572	1580.396	1562.8136
												3189.5744	3191.6264	1596.9922	1565.9927
												3192.9708	3194.089	1602.6626	1573.4745
												3193.2906	3194.09	1603.036	1578.0412
												3193.8178	3194.5624	1607.9742	1579.6856
												3193.8205	3197.2339	1608.5917	1592.5517
												3201.4243	3197.5416	1622.7455	1597.0505
												3202.223	3202.2352	1624.1976	1607.6026
												3202.2298	3202.2452	1638.967	1608.4103
												3203.4324	3203.4956	1639.1384	1626.9406
												3203.4428	3203.5046	1651.3935	1628.143
												3204.4248	3204.7474	1653.0335	1636.5861
												3204.4441	3204.7725	1660.8062	1638.6754
												3205.2102	3205.7824	1660.8094	1648.1377
												3205.2189	3205.8835	1662.1848	1649.2707
												3206.867	3206.5567	1662.9554	1653.0676
												3206.9015	3206.7561	1664.9637	1658.2548
												3208.4038	3207.269	1665.1547	1658.9726
												3208.4183	3207.8612	1671.7674	1660.7017
												3212.6887	3208.597	1672.6558	1660.7179
												3212.9936	3208.6556	1672.7413	1672.3167
												3216.7217	3210.3728	1680.3871	1672.3256
												3220.4213	3221.6517	3182.6865	3182.9629
												3220.4821	3222.1291	3182.6881	3182.9676
												3239.2032	3241.0846	3184.7086	3184.587
												3239.2313	3241.2681	3184.7101	3184.5887
												3254.093	3252.2344	3186.2205	3186.5993
												3254.101	3252.2436	3186.2279	3186.6088
														3187.5577	3186.9526
														3187.5696	3186.9592
														3187.7456	3188.9619
														3187.7721	3188.9722
														3188.9966	3189.4444
														3189.0086	3189.4476
														3189.0827	3191.6495
														3189.0847	3191.7012
														3193.6318	3193.6368
														3193.7698	3193.895
														3193.7731	3193.8977
														3193.952	3196.7515
														3201.2299	3197.0677
														3201.392	3201.0312
														3201.3964	3201.0462
														3202.7907	3203.2026
														3202.8101	3203.225
														3204.1971	3203.8613
														3204.217	3203.8709
														3204.5178	3205.2321
														3204.5652	3205.4259
														3205.9642	3206.2713
														3205.9973	3206.3016
														3206.5837	3206.4179
														3206.6236	3206.6709
														3208.6898	3207.4921
														3208.6952	3208.088
														3211.9063	3208.5501
														3212.3711	3208.6026
														3216.7201	3209.5603
														3219.9962	3220.7646
														3220.0596	3221.2921
														3238.7836	3241.2564
														3238.8105	3241.4513
														3254.2483	3253.7793
														3254.2615	3253.7913
