# Supplementary material for: Tetraaza[7]–[15]helicenes Synthesized by Two‐Step Strategy: Length‐Controlled Chiral π‐Systems Exhibiting Amplified Circularly Polarized Luminescence
Source: Angew Chem Int Ed Engl. 2026 Jan 9;65(14):e24463. doi: 10.1002/anie.202524463 (PMC13023689; doi:10.1002/anie.202524463)
Supplement: Supplementary file 2 — Supporting Information [file ANIE-65-e24463-s001.zip › SI/TA15HS0_B3LYP.xyz]

90

C        -0.5017270000     1.9784300000     2.4854500000
C        -0.2164750000     0.0014010000    -2.8536290000
C        -0.6026570000    -1.2145470000    -3.4797030000
C         0.0431240000    -1.1410320000    -0.7100000000
N         0.2771580000    -0.0187420000    -1.5291370000
C        -0.0430950000    -1.1410690000     0.7099210000
N        -0.2771380000    -0.0188250000     1.5291170000
C         0.6026190000    -1.2147460000     3.4796340000
C         0.2164670000     0.0012430000     2.8536190000
C         0.4731240000    -2.3806440000     2.7933120000
C         0.1608960000    -2.3790500000     1.3933650000
C        -0.1609020000    -2.3789720000    -1.3935090000
C        -0.4731610000    -2.3804860000    -2.7934500000
C        -0.7786280000     3.3573810000     2.6034220000
H         0.6691880000    -3.3358680000     3.2708830000
C        -0.1220250000    -3.5940050000    -0.6755210000
C         0.1220000000    -3.5940450000     0.6753110000
H         0.2530590000    -4.5231960000     1.2220410000
N         0.1245450000     1.1928080000     3.4150400000
C        -0.8765260000     1.2400560000     1.3317910000
C        -1.4134840000     3.9673090000     1.5535480000
C        -1.9252140000     3.2189620000     0.4512580000
C        -1.8144760000     1.7841020000     0.3939130000
H        -0.9173040000    -1.1711870000    -4.5161810000
H        -0.6692550000    -3.3356800000    -3.2710680000
H        -0.2531090000    -4.5231230000    -1.2223020000
H         0.9172470000    -1.1714490000     4.5161200000
H        -0.4546150000     3.9007130000     3.4855500000
H        -1.5789320000     5.0414800000     1.5556340000
C        -2.5554100000     3.9189960000    -0.6185050000
C        -2.6829650000     1.0785440000    -0.5429040000
N        -0.1245210000     1.1929880000    -3.4150010000
C         0.8765700000     1.2401210000    -1.3317560000
C         0.5017860000     1.9785500000    -2.4853850000
C         0.7787250000     3.3574970000    -2.6033080000
C         1.8145410000     1.7841050000    -0.3938600000
C         1.4136180000     3.9673670000    -1.5534230000
C         1.9253370000     3.2189630000    -0.4511660000
H         0.4547210000     3.9008670000    -3.4854160000
H         1.5791080000     5.0415320000    -1.5554730000
C         2.5555770000     3.9189400000     0.6186080000
C         2.6830100000     1.0784870000     0.5429320000
C        -3.1863770000    -0.2784450000    -0.3943140000
C        -3.1444870000     1.8221650000    -1.6747120000
C        -3.7389470000     1.1517660000    -2.7811750000
H        -2.5822330000     5.0048080000    -0.5780690000
C        -3.0494730000     3.2448430000    -1.6959910000
H        -3.4437230000     3.7760850000    -2.5582150000
C         3.1863550000    -0.2785260000     0.3943150000
C         3.1445610000     1.8220570000     1.6747630000
C         3.7389820000     1.1516030000     2.7812140000
H         2.5824470000     5.0047510000     0.5781980000
C         3.0496180000     3.2447390000     1.6960750000
H         3.4438960000     3.7759400000     2.5583110000
C        -3.3755840000    -0.9699220000     0.8805780000
C        -3.6954520000    -0.9308600000    -1.5552600000
C        -4.0476250000    -2.3178950000    -1.5164370000
H        -4.0191060000     1.7394380000    -3.6514690000
C        -3.9194490000    -0.2007170000    -2.7573030000
H        -4.3151650000    -0.7287280000    -3.6211200000
C         3.3755400000    -0.9699920000    -0.8805890000
C         3.6953730000    -0.9309950000     1.5552560000
C         4.0474490000    -2.3180540000     1.5164130000
H         4.0191630000     1.7392400000     3.6515250000
C         3.9194080000    -0.2008890000     2.7573140000
H         4.3150860000    -0.7289420000     3.6211230000
H        -4.3527100000    -2.7920530000    -2.4460060000
C        -4.0171320000    -3.0235650000    -0.3527600000
H        -4.2741870000    -4.0796680000    -0.3311090000
C        -3.3635330000    -0.3106670000     2.1377220000
C        -3.7490750000    -2.3547460000     0.8823960000
C        -3.9408750000    -3.0363280000     2.1097050000
C         3.3635810000    -0.3107150000    -2.1377220000
C         3.7489290000    -2.3548440000    -0.8824220000
C         3.9406990000    -3.0364210000    -2.1097390000
H         4.3524870000    -2.7922500000     2.4459790000
C         4.0169180000    -3.0237040000     0.3527260000
H         4.2738970000    -4.0798260000     0.3310610000
H        -3.2078630000     0.7586440000     2.1778300000
C        -3.5993970000    -0.9874810000     3.3207090000
H        -3.5948660000    -0.4387810000     4.2587510000
H        -4.1955280000    -4.0931850000     2.0775730000
C        -3.8562790000    -2.3724290000     3.3163110000
H        -4.0223800000    -2.9022420000     4.2504660000
H         3.2080100000     0.7586100000    -2.1778170000
C         3.5994180000    -0.9875270000    -3.3207150000
H         3.5949570000    -0.4388090000    -4.2587480000
H         4.1952700000    -4.0932980000    -2.0776190000
C         3.8561820000    -2.3724970000    -3.3163360000
H         4.0222630000    -2.9023080000    -4.2504960000
