# Supplementary material for: Tetraaza[7]–[15]helicenes Synthesized by Two‐Step Strategy: Length‐Controlled Chiral π‐Systems Exhibiting Amplified Circularly Polarized Luminescence
Source: Angew Chem Int Ed Engl. 2026 Jan 9;65(14):e24463. doi: 10.1002/anie.202524463 (PMC13023689; doi:10.1002/anie.202524463)
Supplement: Supplementary file 2 — Supporting Information [file ANIE-65-e24463-s001.zip › SI/TA7HS0_PBE0.xyz]

42

C        -1.3240340000     2.4132940000     1.0695210000
C         0.5252860000    -2.8726130000    -0.0984600000
C         1.7150550000    -3.5256540000     0.3334260000
C         1.6789600000    -0.7159910000    -0.0469510000
N         0.5610620000    -1.4930600000    -0.3463890000
C         1.6813450000     0.6948840000     0.0697040000
N         0.5663090000     1.4756180000     0.3702490000
C         1.7263180000     3.5044270000    -0.3106170000
C         0.5348260000     2.8552870000     0.1224050000
C         2.8850000000     2.8010030000    -0.3445060000
C         2.9053570000     1.3830810000    -0.1202350000
C         2.9008830000    -1.4082100000     0.1418310000
C         2.8760780000    -2.8260460000     0.3661710000
C        -2.5743640000     2.4911410000     1.6969920000
H         3.8271810000     3.2932590000    -0.5686780000
C         4.1137660000    -0.6915930000     0.1251270000
C         4.1158880000     0.6624700000    -0.1047110000
H         5.0476900000     1.2077250000    -0.2250420000
N        -0.5961020000     3.4205700000     0.4882310000
C        -0.6122470000     1.1902830000     1.0554060000
C        -3.0586560000     1.3588340000     2.3300180000
C        -2.3103440000     0.1676060000     2.3632880000
C        -1.0777360000     0.0624610000     1.7342190000
H         1.6685110000    -4.5914320000     0.5282210000
H         3.8168480000    -3.3213890000     0.5894560000
H         5.0438780000    -1.2399190000     0.2445770000
H         1.6830870000     4.5703600000    -0.5053330000
H        -3.1248150000     3.4276640000     1.6988750000
H        -4.0220320000     1.3936270000     2.8317060000
H        -2.7005440000    -0.6922470000     2.9005610000
H        -0.5052540000    -0.8550200000     1.7973070000
N        -0.6078490000    -3.4341920000    -0.4631620000
C        -0.6172210000    -1.2038850000    -1.0304130000
C        -1.3330410000    -2.4245490000    -1.0437690000
C        -2.5842360000    -2.4983180000    -1.6700080000
C        -1.0796710000    -0.0745770000    -1.7088390000
C        -3.0654250000    -1.3644620000    -2.3026240000
C        -2.3132340000    -0.1757030000    -2.3366940000
H        -3.1377590000    -3.4330310000    -1.6713060000
H        -4.0293990000    -1.3961140000    -2.8033710000
H        -2.7011290000     0.6853980000    -2.8736370000
H        -0.5042410000     0.8410120000    -1.7725450000
