# Supplementary material for: Tetraaza[7]–[15]helicenes Synthesized by Two‐Step Strategy: Length‐Controlled Chiral π‐Systems Exhibiting Amplified Circularly Polarized Luminescence
Source: Angew Chem Int Ed Engl. 2026 Jan 9;65(14):e24463. doi: 10.1002/anie.202524463 (PMC13023689; doi:10.1002/anie.202524463)
Supplement: Supplementary file 2 — Supporting Information [file ANIE-65-e24463-s001.zip › SI/TA7HS1_PBE0.xyz]

42

C        -1.3462980000     2.3791670000     1.0060440000
C         0.5308050000    -2.8559940000    -0.0739530000
C         1.6946060000    -3.5164020000     0.3252630000
C         1.7040330000    -0.7028780000    -0.0701090000
N         0.5788470000    -1.4838040000    -0.3494400000
C         1.7063760000     0.6816280000     0.0929020000
N         0.5840220000     1.4662410000     0.3732990000
C         1.7057770000     3.4951580000    -0.3025460000
C         0.5402060000     2.8385720000     0.0978080000
C         2.9063100000     2.7821410000    -0.2992450000
C         2.9434140000     1.4041920000    -0.0757760000
C         2.9388610000    -1.4294900000     0.0973520000
C         2.8974640000    -2.8073170000     0.3208280000
C        -2.6293710000     2.4264360000     1.5855470000
H         3.8422090000     3.3022530000    -0.4846030000
C         4.1662040000    -0.6899060000     0.0839340000
C         4.1683420000     0.6605940000    -0.0635440000
H         5.1013330000     1.2119080000    -0.1447240000
N        -0.6470620000     3.3775550000     0.4156440000
C        -0.5937100000     1.1703210000     1.0515010000
C        -3.0988490000     1.2921110000     2.2272530000
C        -2.3121440000     0.1300890000     2.3150200000
C        -1.0413330000     0.0513660000     1.7354810000
H         1.6515490000    -4.5817070000     0.5190670000
H         3.8318340000    -3.3304950000     0.5052660000
H         5.0974650000    -1.2442700000     0.1641970000
H         1.6660180000     4.5605920000    -0.4963450000
H        -3.2094810000     3.3436470000     1.5434070000
H        -4.0816750000     1.3026210000     2.6899720000
H        -2.6943960000    -0.7319980000     2.8542440000
H        -0.4444500000    -0.8465980000     1.8396250000
N        -0.6585230000    -3.3910760000    -0.3906750000
C        -0.5985690000    -1.1839950000    -1.0264760000
C        -1.3550590000    -2.3903780000    -0.9803570000
C        -2.6388390000    -2.4334160000    -1.5586230000
C        -1.0431940000    -0.0635360000    -1.7099480000
C        -3.1052260000    -1.2975220000    -2.1998090000
C        -2.3148150000    -0.1380700000    -2.2882630000
H        -3.2219040000    -3.3487280000    -1.5159720000
H        -4.0885290000    -1.3047920000    -2.6615750000
H        -2.6947720000     0.7252980000    -2.8270600000
H        -0.4434820000     0.8324820000    -1.8146060000
