# Supplementary material for: Tetraaza[7]–[15]helicenes Synthesized by Two‐Step Strategy: Length‐Controlled Chiral π‐Systems Exhibiting Amplified Circularly Polarized Luminescence
Source: Angew Chem Int Ed Engl. 2026 Jan 9;65(14):e24463. doi: 10.1002/anie.202524463 (PMC13023689; doi:10.1002/anie.202524463)
Supplement: Supplementary file 2 — Supporting Information [file ANIE-65-e24463-s001.zip › SI/TA15HS0_PBE0.xyz]

90

C        -0.2580460000     1.9781280000     2.4820190000
C        -0.4507730000     0.0024230000    -2.8100970000
C        -0.8714100000    -1.2104630000    -3.4109660000
C        -0.0211360000    -1.1378820000    -0.7087870000
N         0.1307830000    -0.0170660000    -1.5320020000
C         0.0211360000    -1.1378740000     0.7088110000
N        -0.1307950000    -0.0170510000     1.5320140000
C         0.8714220000    -1.2104160000     3.4109860000
C         0.4507660000     0.0024590000     2.8101070000
C         0.6868900000    -2.3744770000     2.7401180000
C         0.2744480000    -2.3709090000     1.3710830000
C        -0.2744280000    -2.3709270000    -1.3710480000
C        -0.6868630000    -2.3745150000    -2.7400850000
C        -0.4990500000     3.3605430000     2.6013580000
H         0.9119410000    -3.3309170000     3.2030570000
C        -0.1763220000    -3.5834640000    -0.6613780000
C         0.1763570000    -3.5834540000     0.6614260000
H         0.3486070000    -4.5123540000     1.1977160000
N         0.4132250000     1.1931090000     3.3696700000
C        -0.7165660000     1.2401310000     1.3647900000
C        -1.1862530000     3.9681750000     1.5883320000
C        -1.7819570000     3.2186710000     0.5344820000
C        -1.6976790000     1.7884490000     0.4826560000
H        -1.2588520000    -1.1651930000    -4.4227140000
H        -0.9119000000    -3.3309620000    -3.2030160000
H        -0.3485560000    -4.5123720000    -1.1976600000
H         1.2588630000    -1.1651300000     4.4227340000
H        -0.1074540000     3.9073960000     3.4536230000
H        -1.3333560000     5.0453310000     1.5860960000
C        -2.4780720000     3.9187190000    -0.4878710000
C        -2.6229590000     1.0866970000    -0.3896040000
N        -0.4132540000     1.1930710000    -3.3696670000
C         0.7165440000     1.2401220000    -1.3647910000
C         0.2580020000     1.9781060000    -2.4820200000
C         0.4989770000     3.3605250000    -2.6013630000
C         1.6976530000     1.7884580000    -0.4826660000
C         1.1861840000     3.9681720000    -1.5883470000
C         1.7819120000     3.2186810000    -0.5345000000
H         0.1073660000     3.9073690000    -3.4536280000
H         1.3332710000     5.0453300000    -1.5861190000
C         2.4780270000     3.9187430000     0.4878430000
C         2.6229460000     1.0867240000     0.3895960000
C        -3.0941520000    -0.2715920000    -0.2139060000
C        -3.1654450000     1.8273090000    -1.4796690000
C        -3.8457290000     1.1608940000    -2.5330850000
H        -2.4870330000     5.0053750000    -0.4531430000
C        -3.0605580000     3.2449570000    -1.5169010000
H        -3.5152720000     3.7747060000    -2.3501890000
C         3.0941590000    -0.2715580000     0.2139010000
C         3.1654240000     1.8273490000     1.4796550000
C         3.8457190000     1.1609480000     2.5330720000
H         2.4869710000     5.0054000000     0.4531100000
C         3.0605230000     3.2449960000     1.5168770000
H         3.5152320000     3.7747550000     2.3501610000
C        -3.1629340000    -0.9727410000     1.0606560000
C        -3.6820120000    -0.9220480000    -1.3304280000
C        -3.9923670000    -2.3147500000    -1.2780920000
H        -4.1968380000     1.7511830000    -3.3758270000
C        -4.0139710000    -0.1900320000    -2.5014470000
H        -4.4741360000    -0.7183740000    -3.3329350000
C         3.1629530000    -0.9727070000    -1.0606600000
C         3.6820310000    -0.9220020000     1.3304230000
C         3.9924130000    -2.3146970000     1.2780880000
H         4.1968250000     1.7512450000     3.3758090000
C         4.0139810000    -0.1899760000     2.5014390000
H         4.4741620000    -0.7183060000     3.3329260000
H        -4.3622950000    -2.7885580000    -2.1843370000
C        -3.8349900000    -3.0293040000    -0.1335640000
H        -4.0543570000    -4.0939280000    -0.1017280000
C        -3.0791370000    -0.3180960000     2.3127130000
C        -3.4873190000    -2.3631180000     1.0790920000
C        -3.5600630000    -3.0564290000     2.3081450000
C         3.0791470000    -0.3180630000    -2.3127160000
C         3.4873630000    -2.3630780000    -1.0790950000
C         3.5601200000    -3.0563880000    -2.3081480000
H         4.3623520000    -2.7884980000     2.1843330000
C         3.8350460000    -3.0292570000     0.1335620000
H         4.0544330000    -4.0938770000     0.1017270000
H        -2.9614390000     0.7580430000     2.3459020000
C        -3.1983290000    -1.0069550000     3.5022860000
H        -3.1428950000    -0.4627660000     4.4414710000
H        -3.7817400000    -4.1212380000     2.2871070000
C        -3.4043040000    -2.3971740000     3.5067120000
H        -3.4791520000    -2.9370800000     4.4469380000
H         2.9614300000     0.7580750000    -2.3459050000
C         3.1983540000    -1.0069200000    -3.5022900000
H         3.1429130000    -0.4627310000    -4.4414750000
H         3.7818170000    -4.1211930000    -2.2871100000
C         3.4043530000    -2.3971350000    -3.5067150000
H         3.4792120000    -2.9370390000    -4.4469420000
