# Supplementary material for: Tetraaza[7]–[15]helicenes Synthesized by Two‐Step Strategy: Length‐Controlled Chiral π‐Systems Exhibiting Amplified Circularly Polarized Luminescence
Source: Angew Chem Int Ed Engl. 2026 Jan 9;65(14):e24463. doi: 10.1002/anie.202524463 (PMC13023689; doi:10.1002/anie.202524463)
Supplement: Supplementary file 2 — Supporting Information [file ANIE-65-e24463-s001.zip › SI/TA15HS1_PBE0.xyz]

90

C        -0.6697580000     2.1870650000     2.2574200000
C        -0.0552270000     0.2445480000    -2.7853810000
C        -0.4212070000    -0.9212800000    -3.4613500000
C         0.0939900000    -0.9825860000    -0.6912180000
N         0.3827710000     0.1433000000    -1.4603970000
C        -0.0941280000    -0.9826380000     0.6911320000
N        -0.3827630000     0.1432230000     1.4603990000
C         0.4212100000    -0.9215610000     3.4612380000
C         0.0553120000     0.2443520000     2.7853590000
C         0.3296880000    -2.1427000000     2.7967430000
C         0.0800680000    -2.2067390000     1.4182040000
C        -0.0803150000    -2.2066130000    -1.4183800000
C        -0.3298710000    -2.1424690000    -2.7969220000
C        -0.9896440000     3.5672850000     2.2246820000
H         0.5088340000    -3.0682570000     3.3368620000
C        -0.0732940000    -3.4304580000    -0.6775730000
C         0.0729160000    -3.4305230000     0.6772970000
H         0.1575050000    -4.3637280000     1.2277790000
N        -0.0661910000     1.4970760000     3.2505940000
C        -0.9961380000     1.3513790000     1.1557160000
C        -1.6070230000     4.0502930000     1.1027810000
C        -2.0539630000     3.1880620000     0.0582590000
C        -1.9050200000     1.7560470000     0.1599100000
H        -0.7047020000    -0.8526780000    -4.5052790000
H        -0.5091040000    -3.0679720000    -3.3371050000
H        -0.1580040000    -4.3636050000    -1.2281380000
H         0.7047820000    -0.8530460000     4.5051510000
H        -0.7076470000     4.2093750000     3.0535640000
H        -1.7938870000     5.1154620000     0.9921910000
C        -2.6349140000     3.7347080000    -1.1097770000
C        -2.6982300000     0.9137410000    -0.7217300000
N         0.0664210000     1.4972890000    -3.2505360000
C         0.9962780000     1.3513660000    -1.1556350000
C         0.6700000000     2.1871560000    -2.2572990000
C         0.9900310000     3.5673460000    -2.2244750000
C         1.9051710000     1.7558950000    -0.1597820000
C         1.6074440000     4.0502260000    -1.1025480000
C         2.0542620000     3.1879000000    -0.0580490000
H         0.7081550000     4.2095060000    -3.0533440000
H         1.7944340000     5.1153690000    -0.9919130000
C         2.6352540000     3.7344110000     1.1100170000
C         2.6982730000     0.9134620000     0.7218420000
C        -3.1337510000    -0.4305380000    -0.4381850000
C        -3.1238440000     1.5057670000    -1.9442200000
C        -3.6571220000     0.6978640000    -2.9800730000
H        -2.6965310000     4.8159500000    -1.2043770000
C        -3.0553640000     2.9167820000    -2.1235050000
H        -3.4226470000     3.3341340000    -3.0575950000
C         3.1336790000    -0.4308260000     0.4382050000
C         3.1239660000     1.5053850000     1.9443550000
C         3.6572150000     0.6973820000     2.9801390000
H         2.6969700000     4.8156410000     1.2046960000
C         3.0556270000     2.9163920000     2.1237100000
H         3.4229390000     3.3336770000     3.0578180000
C        -3.3079220000    -0.9950620000     0.8955740000
C        -3.5742230000    -1.2321250000    -1.5316950000
C        -3.8279030000    -2.6259610000    -1.3538900000
H        -3.9245980000     1.1696730000    -3.9223040000
C        -3.7952490000    -0.6504990000    -2.8030880000
H        -4.1400830000    -1.2864330000    -3.6147900000
C         3.3077890000    -0.9952450000    -0.8955940000
C         3.5741530000    -1.2325160000     1.5316460000
C         3.8277420000    -2.6263530000     1.3537250000
H         3.9247920000     1.1691120000     3.9223820000
C         3.7952630000    -0.6509780000     2.8030570000
H         4.1401230000    -1.2869730000     3.6147020000
H        -4.0808390000    -3.2135870000    -2.2334670000
C        -3.7631810000    -3.2026930000    -0.1255990000
H        -3.9415460000    -4.2672720000     0.0053180000
C        -3.3739500000    -0.2102420000     2.0697840000
C        -3.5740830000    -2.3906610000     1.0347570000
C        -3.7458820000    -2.9517070000     2.3191530000
C         3.3737900000    -0.2103130000    -2.0697280000
C         3.5738560000    -2.3908440000    -1.0349020000
C         3.7455840000    -2.9517830000    -2.3193540000
H         4.0807000000    -3.2140610000     2.2332400000
C         3.7629310000    -3.2029800000     0.1253870000
H         3.9412330000    -4.2675580000    -0.0056200000
H        -3.2948960000     0.8675470000     1.9968780000
C        -3.5868710000    -0.7732960000     3.3127250000
H        -3.6420140000    -0.1307760000     4.1875580000
H        -3.9209670000    -4.0227260000     2.3944600000
C        -3.7410580000    -2.1620920000     3.4486960000
H        -3.8892950000    -2.6041690000     4.4304740000
H         3.2947620000     0.8674760000    -1.9967040000
C         3.5866380000    -0.7732660000    -3.3127270000
H         3.6417820000    -0.1306720000    -4.1875050000
H         3.9206060000    -4.0228060000    -2.3947630000
C         3.7407660000    -2.1620590000    -3.4488240000
H         3.8889210000    -2.6040560000    -4.4306510000
