# Supplementary material for: Tetraaza[7]–[15]helicenes Synthesized by Two‐Step Strategy: Length‐Controlled Chiral π‐Systems Exhibiting Amplified Circularly Polarized Luminescence
Source: Angew Chem Int Ed Engl. 2026 Jan 9;65(14):e24463. doi: 10.1002/anie.202524463 (PMC13023689; doi:10.1002/anie.202524463)
Supplement: Supplementary file 2 — Supporting Information [file ANIE-65-e24463-s001.zip › SI/TA11HS0_CAMB3LYP.xyz]

66

C         1.1277170000    -1.2807970000    -2.2112850000
C        -1.9062460000     0.6953750000     2.1030940000
C        -2.5946100000     1.9150090000     2.3741160000
C        -0.3991320000     1.8508970000     0.5858260000
N        -0.7108540000     0.7261180000     1.3713960000
C         0.3989640000     1.8509710000    -0.5856710000
N         0.7108000000     0.7262750000    -1.3713130000
C         2.5943760000     1.9154260000    -2.3740330000
C         1.9061770000     0.6956910000    -2.1030460000
C         2.0720170000     3.0742260000    -1.9257320000
C         0.9655080000     3.0773250000    -1.0066040000
C        -0.9658500000     3.0771610000     1.0067850000
C        -2.0723870000     3.0738970000     1.9258830000
C         0.9942180000    -2.6656880000    -2.4241320000
H         2.5176120000     4.0286560000    -2.1861340000
C        -0.5041640000     4.2884610000     0.4632390000
C         0.5036690000     4.2885470000    -0.4630150000
H         0.9372810000     5.2168810000    -0.8201890000
N         2.1863460000    -0.4932010000    -2.5765890000
C         0.1299970000    -0.5402480000    -1.5526980000
C        -0.1443900000    -3.2690010000    -1.9743130000
C        -1.2292860000    -2.5122730000    -1.4496670000
C        -1.1628220000    -1.0997840000    -1.3301200000
H        -3.4785020000     1.8664170000     2.9985030000
H        -2.5180980000     4.0282660000     2.1863100000
H        -0.9379110000     5.2167190000     0.8204470000
H         3.4782690000     1.8669890000    -2.9984320000
H         1.7966940000    -3.2182490000    -2.9006780000
H        -0.2712680000    -4.3438740000    -2.0633670000
C        -2.4295150000    -3.1948840000    -1.0709710000
C        -2.4051880000    -0.3743040000    -1.1299490000
N        -2.1862620000    -0.4935480000     2.5766530000
C        -0.1299030000    -0.5403480000     1.5527590000
C        -1.1275430000    -1.2810130000     2.2113400000
C        -0.9939140000    -2.6658920000     2.4241760000
C         1.1629450000    -1.0997800000     1.3300980000
C         0.1447270000    -3.2691000000     1.9743000000
C         1.2295280000    -2.5122680000     1.4496080000
H        -1.7963330000    -3.2185160000     2.9007430000
H         0.2717160000    -4.3439610000     2.0633480000
C         2.4297860000    -3.1947690000     1.0708110000
C         2.4052460000    -0.3742070000     1.1298800000
C        -2.5446190000     1.0024600000    -1.4149680000
C        -3.5736950000    -1.0919050000    -0.7610850000
C        -4.7869900000    -0.3987510000    -0.5642210000
H        -2.4251990000    -4.2806830000    -1.1002810000
C        -3.5361910000    -2.5198530000    -0.6821650000
H        -4.4355750000    -3.0475060000    -0.3785500000
C         2.5445760000     1.0025540000     1.4149600000
C         3.5737890000    -1.0916970000     0.7609150000
C         4.7870130000    -0.3984300000     0.5640090000
H         2.4255530000    -4.2805690000     1.1000950000
C         3.5363870000    -2.5196430000     0.6819500000
H         4.4357920000    -3.0472230000     0.3782710000
H        -1.7073530000     1.5520800000    -1.8233230000
C        -3.7475730000     1.6523540000    -1.2498840000
H        -3.8232180000     2.7087420000    -1.4887820000
H        -5.6616660000    -0.9657590000    -0.2578200000
C        -4.8761750000     0.9539260000    -0.7910900000
H        -5.8187060000     1.4736770000    -0.6491210000
H         1.7072910000     1.5520630000     1.8234270000
C         3.7474660000     1.6525560000     1.2498370000
H         3.8230440000     2.7089380000     1.4887870000
H         5.6617230000    -0.9653510000     0.2575450000
C         4.8760970000     0.9542430000     0.7909380000
H         5.8185750000     1.4740820000     0.6489280000
