# Supplementary material for: Tetraaza[7]–[15]helicenes Synthesized by Two‐Step Strategy: Length‐Controlled Chiral π‐Systems Exhibiting Amplified Circularly Polarized Luminescence
Source: Angew Chem Int Ed Engl. 2026 Jan 9;65(14):e24463. doi: 10.1002/anie.202524463 (PMC13023689; doi:10.1002/anie.202524463)
Supplement: Supplementary file 2 — Supporting Information [file ANIE-65-e24463-s001.zip › SI/TA[n]H_MO_TDDFT_CAMB3LYP_S1geometry.txt]

TA[7]H
 Excited State   1:      Singlet-A      2.7486 eV  451.09 nm  f=0.2585  <S**2>=0.000
      75 -> 94         0.01473
      85 -> 95         0.01273
      85 -> 96         0.01387
      85 -> 99         0.01589
      85 ->100         0.01187
      88 -> 96        -0.01455
      89 -> 94         0.04356
      89 -> 97        -0.02892
      90 -> 94        -0.03066
      90 -> 97        -0.02801
      91 -> 95        -0.07763
      91 -> 96        -0.01844
      91 -> 99         0.01057
      92 -> 95        -0.04415
      92 -> 96        -0.06550
      92 ->100        -0.01217
      93 -> 94         0.69356 *
      93 -> 97         0.01048
      93 -> 98         0.01865
      93 ->108         0.01124
      89 <- 94        -0.01121
      90 <- 97        -0.01178
      91 <- 95        -0.02621
      93 <- 94        -0.02664

TA[9]H
 Excited State   1:      Singlet-A      2.6494 eV  467.98 nm  f=0.1589  <S**2>=0.000
     100 ->120         0.01335
     103 ->120        -0.01605
     108 ->120         0.01156
     112 ->120        -0.01571
     112 ->127        -0.01016
     113 ->122         0.02320
     113 ->125         0.01000
     113 ->126        -0.02346
     114 ->121        -0.01552
     115 ->120         0.05066
     115 ->124        -0.02851
     116 ->122         0.04179
     116 ->125         0.02874
     116 ->126        -0.01175
     117 ->120        -0.02102
     117 ->124        -0.03060
     118 ->121         0.06386
     118 ->122        -0.06958
     118 ->125        -0.02508
     119 ->120         0.69199 *
     119 ->123        -0.03402
     119 ->124         0.01152
     119 ->135        -0.01818
     114 <-121        -0.01156
     115 <-120        -0.01064
     117 <-124        -0.01061
     118 <-121         0.02152
     119 <-120        -0.02233

TA[11]H
 Excited State   1:      Singlet-A      2.4147 eV  513.46 nm  f=0.1086  <S**2>=0.000
     132 ->146         0.01302
     136 ->151        -0.01245
     136 ->152         0.01074
     138 ->149        -0.01933
     138 ->150        -0.01116
     138 ->153        -0.01653
     139 ->148         0.01425
     139 ->151        -0.01967
     139 ->152         0.01064
     140 ->148        -0.03214
     140 ->151         0.01297
     140 ->152        -0.02612
     141 ->146         0.07365
     141 ->149        -0.02264
     142 ->146        -0.01134
     142 ->149        -0.02787
     143 ->148        -0.01138
     143 ->152        -0.01259
     144 ->147         0.06885
     144 ->148         0.04905
     144 ->151         0.01653
     144 ->152         0.02251
     145 ->146         0.69220 *
     145 ->150        -0.02094
     145 ->153         0.02207
     142 <-149        -0.01017
     143 <-147         0.01163
     144 <-147         0.01651
     145 <-146        -0.02057

TA[13]H
 Excited State   1:      Singlet-A      2.4007 eV  516.45 nm  f=0.0915  <S**2>=0.000
     146 ->172         0.01181
     161 ->174        -0.01202
     161 ->177         0.01812
     161 ->182         0.01270
     162 ->177        -0.01001
     163 ->176        -0.02089
     163 ->179        -0.01813
     164 ->172        -0.02846
     164 ->176        -0.01237
     165 ->174         0.02377
     165 ->177        -0.01694
     166 ->173        -0.01359
     166 ->174        -0.02140
     166 ->177         0.01121
     166 ->178        -0.01893
     166 ->180         0.01132
     167 ->172        -0.05987
     167 ->176        -0.02132
     168 ->172        -0.05664
     168 ->176         0.02060
     169 ->174         0.02392
     169 ->178         0.01984
     170 ->173         0.02957
     170 ->174        -0.07342
     170 ->178        -0.02304
     171 ->172         0.69009 *
     171 ->175         0.03831
     171 ->179        -0.01770
     171 ->181        -0.01907
     171 ->196         0.01387
     170 <-174        -0.01545
     171 <-172        -0.02009

TA[15]H
 Excited State   1:      Singlet-A      2.3382 eV  530.27 nm  f=0.0829  <S**2>=0.000
     172 ->198         0.01201
     186 ->203        -0.02712
     186 ->205        -0.01670
     186 ->208         0.01719
     189 ->198         0.03358
     189 ->201        -0.02158
     189 ->202         0.01621
     189 ->204         0.02009
     189 ->206         0.01008
     191 ->199        -0.01101
     191 ->203         0.01114
     191 ->205         0.01093
     191 ->207        -0.01206
     192 ->198        -0.06819
     192 ->202        -0.01317
     193 ->200         0.02272
     193 ->203         0.03116
     193 ->207        -0.01589
     194 ->200         0.02069
     194 ->207        -0.01016
     195 ->198        -0.01999
     195 ->201        -0.01096
     195 ->202         0.01767
     195 ->204         0.01092
     196 ->199         0.02817
     196 ->200         0.07048
     196 ->203         0.03161
     196 ->207        -0.02213
     197 ->198         0.69018 *
     197 ->201        -0.03133
     197 ->204        -0.03925
     197 <-198        -0.01960

TA[17]H
 Excited State   1:      Singlet-A      2.2868 eV  542.17 nm  f=0.0745  <S**2>=0.000
     202 -> 224       -0.01254
     211 -> 229        0.01780
     211 -> 233        0.01349
     212 -> 229       -0.01839
     213 -> 224        0.01306
     213 -> 228        0.01326
     213 -> 231        0.02219
     213 -> 235       -0.01303
     214 -> 224        0.02692
     214 -> 228        0.02023
     215 -> 225       -0.01001
     215 -> 229        0.01686
     215 -> 234       -0.01161
     216 -> 224       -0.04089
     217 -> 227        0.01969
     217 -> 229        0.02311
     217 -> 234       -0.01862
     218 -> 229       -0.01625
     219 -> 224        0.05428
     219 -> 228        0.01638
     220 -> 224        0.03880
     220 -> 228       -0.01209
     220 -> 231       -0.01306
     221 -> 224        0.01429
     221 -> 227        0.01977
     222 -> 225       -0.04121
     222 -> 227       -0.06269
     222 -> 229       -0.03681
     222 -> 234        0.02014
     223 -> 224        0.68941 *
     223 -> 226       -0.02464
     223 -> 227        0.01067
     223 -> 228        0.01447
     223 -> 231       -0.01966
     223 -> 232       -0.03106
     223 -> 235        0.01532
     223 -> 256       -0.01230
     223 <- 224       -0.01896


TA[19]H
 Excited State   1:      Singlet-A      2.2772 eV  544.45 nm  f=0.0660  <S**2>=0.000
     226 -> 250        0.01028
     235 -> 255        0.01964
     235 -> 256        0.01139
     235 -> 259       -0.01184
     235 -> 260        0.01447
     235 -> 264        0.01136
     237 -> 250       -0.01012
     237 -> 257        0.02039
     237 -> 261        0.01007
     239 -> 255       -0.02327
     239 -> 260       -0.01098
     240 -> 256       -0.01049
     240 -> 260       -0.01004
     241 -> 250        0.04747
     241 -> 254       -0.01927
     241 -> 257       -0.01412
     242 -> 255        0.01250
     242 -> 260        0.01169
     244 -> 250        0.05952
     244 -> 254       -0.01502
     245 -> 255       -0.02779
     246 -> 252       -0.03013
     246 -> 255        0.01068
     246 -> 260        0.01272
     247 -> 250       -0.05132
     247 -> 257       -0.01744
     248 -> 251        0.03414
     248 -> 252       -0.05153
     248 -> 255        0.04871
     248 -> 259        0.01437
     248 -> 260        0.01850
     249 -> 250        0.68738 *
     249 -> 253        0.03606
     249 -> 254       -0.03575
     249 -> 257        0.02641
     249 -> 258        0.01195
     249 -> 261        0.01370
     249 -> 263        0.01733
     249 -> 285       -0.01110
     248 <- 255        0.01044
     249 <- 250       -0.01911


TA[21]H
 Excited State   1:      Singlet-A      2.2630 eV  547.87 nm  f=0.0692  <S**2>=0.000
     259 -> 281        0.01035
     260 -> 281        0.01806
     260 -> 287       -0.01069
     261 -> 281        0.01422
     263 -> 276       -0.02285
     263 -> 280        0.01481
     263 -> 283        0.01848
     263 -> 286       -0.01226
     264 -> 276       -0.02116
     264 -> 286       -0.01057
     266 -> 281        0.01940
     266 -> 287       -0.01300
     267 -> 276       -0.03540
     267 -> 280        0.01869
     268 -> 276       -0.03368
     270 -> 276       -0.01211
     270 -> 279        0.01492
     270 -> 281       -0.02418
     270 -> 282        0.01612
     270 -> 287        0.01191
     271 -> 276        0.05549
     271 -> 280       -0.01241
     272 -> 279        0.02292
     273 -> 276       -0.03229
     273 -> 277       -0.01029
     273 -> 278       -0.01114
     273 -> 279        0.01577
     273 -> 283       -0.01110
     274 -> 277       -0.04165
     274 -> 279        0.04701
     274 -> 280       -0.01100
     274 -> 281       -0.03228
     274 -> 282        0.02671
     274 -> 287        0.01604
     274 -> 288       -0.01306
     275 -> 276        0.68740 *
     275 -> 277        0.01174
     275 -> 278        0.02248
     275 -> 279       -0.02392
     275 -> 280       -0.03787
     275 -> 281        0.01040
     275 -> 284        0.01750
     275 -> 285       -0.02049
     275 -> 286       -0.02440
     275 -> 287       -0.01418
     275 -> 288        0.01044
     275 <- 276       -0.01829
