# Supplementary material for: Tetraaza[7]–[15]helicenes Synthesized by Two‐Step Strategy: Length‐Controlled Chiral π‐Systems Exhibiting Amplified Circularly Polarized Luminescence
Source: Angew Chem Int Ed Engl. 2026 Jan 9;65(14):e24463. doi: 10.1002/anie.202524463 (PMC13023689; doi:10.1002/anie.202524463)
Supplement: Supplementary file 2 — Supporting Information [file ANIE-65-e24463-s001.zip › SI/Frequencies_CAMB3LYP.csv]

Vibrational Frequencies of the S0 and S1 States (cm^-1) Calculated at CAM-B3LYP/6-31G(d)-SMD Level
TA[7]H_S0	TA[7]H_S1	TA[9]H_S0	TA[9]H_S1	TA[11]H_S0	TA[11]H_S1	TA[13]H_S0	TA[13]H_S1	TA[15]H_S0	TA[15]H_S1	TA[17]H_S0	TA[17]H_S1	TA[19]H_S1	TA[19]H_S1	TA[21]H_S0	TA[21]H_S1
45.9121	43.3486	29.9535	30.218	35.5	34.6733	38.9636	32.7932	23.6996	20.8254	21.7832	22.9824	22.0221	18.7176	24.4203	17.3042
67.467	64.152	54.2821	49.848	40.3947	39.153	39.2785	40.5641	30.4893	27.2557	30.0773	25.4496	31.4534	24.8243	29.5991	25.5583
68.2091	70.5311	58.5816	56.2451	54.7137	45.7202	44.8441	41.707	31.6945	38.36	33.5688	37.4804	35.4831	33.2999	36.6077	28.3469
91.6428	90.7852	73.8476	66.3998	60.9999	52.3675	66.9999	58.1957	47.092	46.3559	35.7019	38.5851	36.9218	37.086	42.7906	29.0612
110.6784	116.3186	75.8135	74.3305	65.242	57.6095	67.958	67.6881	53.5001	51.3664	47.2902	43.5282	47.6601	44.2971	43.3286	40.202
118.5114	118.0962	86.2998	79.6191	75.4679	62.8771	78.4427	69.0316	65.9581	58.8189	58.797	56.0098	54.7996	52.2166	52.5337	40.9289
166.8967	158.4118	128.5989	120.2958	88.509	89.8929	87.6494	70.0656	67.559	61.0481	64.1094	62.6775	55.6914	58.1237	56.4097	51.7679
195.9407	197.6435	130.3068	131.4147	93.0109	95.0871	88.7489	82.1387	77.3256	66.8294	72.4482	70.4861	61.8795	58.5986	61.7485	58.7043
207.6258	199.4571	147.1972	149.8879	105.935	110.8161	88.8461	88.2602	85.988	77.68	76.5117	73.4636	71.8053	68.1825	61.9196	62.7633
252.1291	252.1751	180.7503	170.5333	125.1253	120.2424	99.1266	94.1127	87.8112	78.7809	85.8885	77.7974	75.0702	71.912	72.4187	68.0936
266.3376	258.5977	180.9158	178.5621	142.5279	137.4362	107.2864	105.5734	89.5024	87.2404	88.2106	82.0952	76.7272	72.6241	78.4986	70.6743
295.5457	291.7568	210.8922	201.3948	149.9033	148.8938	116.8672	107.398	91.1141	92.3613	92.201	91.1304	89.1624	80.3191	79.0578	76.9838
333.68	323.8707	233.1106	228.0094	178.4191	171.8874	143.8607	135.3919	98.742	100.8846	97.3873	94.5364	89.8563	81.5399	81.3695	79.4086
338.1082	331.055	233.8587	231.605	180.5135	180.3998	144.0099	139.3646	117.6179	118.7277	99.2194	98.2942	102.8262	87.9858	90.5943	87.7992
340.5373	336.3151	263.7569	255.0277	206.9945	202.9952	158.1786	153.2306	127.5831	120.7558	109.6141	108.7176	105.1135	99.4536	94.9913	93.5209
378.2995	369.3891	290.8035	271.1807	222.628	221.2993	174.8785	169.9856	137.322	137.329	117.1888	114.3242	110.6418	105.6901	104.5958	103.6815
424.5767	420.2293	305.9223	302.2605	225.9539	222.9036	182.3352	173.8203	150.0353	146.5837	127.2984	122.6311	112.9458	105.8029	109.6841	104.7594
433.3757	420.641	316.5243	308.0837	261.0798	246.3292	206.1193	197.3247	156.8879	147.3281	127.4919	125.4257	116.6886	111.1588	114.3862	106.2958
441.4265	440.7299	355.6377	348.6303	269.7487	272.3125	214.6982	211.0137	170.8702	165.9766	148.8243	146.8674	123.0945	120.5562	119.8931	112.0032
451.9641	452.9637	369.5205	360.2906	278.22	274.9493	229.5746	219.7105	181.2607	175.9627	154.502	151.5446	136.1495	133.4184	122.2153	114.0108
467.098	462.7187	377.1095	371.311	300.1125	283.3568	252.1805	250.4792	193.5764	191.0596	154.6452	159.8475	137.1646	134.0251	125.3291	116.7533
514.6172	483.9885	395.062	380.171	313.266	301.33	262.8846	252.3935	215.02	215.7644	173.5588	177.1106	153.4977	146.8678	133.5784	127.8423
514.6869	495.6871	412.3067	392.1907	326.9282	331.4653	279.2003	278.4728	221.5657	221.4969	188.6767	179.3464	158.2928	154.209	141.581	137.4595
520.5353	505.7702	416.7377	412.8017	355.0212	354.1349	283.3973	283.4123	234.7027	227.0912	190.4609	188.4027	162.0973	162.6717	142.3223	140.0595
521.2803	515.5687	428.876	432.1693	360.0287	357.6405	293.6028	287.7042	248.011	250.2511	205.3764	204.311	181.9018	169.9234	158.0052	154.2909
563.9351	554.0353	446.6684	440.2842	378.1603	375.6146	303.5197	299.0404	261.4039	254.1519	211.2143	206.8327	182.2602	179.9843	164.0443	160.8539
579.6434	565.3809	454.1283	449.3292	388.4531	385.3652	314.2307	300.6283	270.5606	262.69	237.513	232.2307	190.3507	190.0649	170.6037	165.4117
598.4092	580.5714	469.8477	453.1902	391.5811	389.5322	324.5614	312.1151	289.366	265.262	242.6095	242.6446	202.3087	193.7111	182.2472	174.0097
600.7202	583.1249	478.1846	462.6038	411.734	407.7044	363.736	351.7546	292.6129	293.7276	250.8163	246.5418	210.5707	207.6959	188.9868	182.2652
603.7504	589.8312	510.9337	489.0881	413.3612	410.0448	363.8769	358.1298	299.4485	300.7421	254.0969	255.7027	216.1891	210.9825	189.9937	185.3926
638.4362	619.523	522.5846	494.769	421.5917	419.5147	374.6039	375.4722	308.0685	307.2106	274.703	272.5999	238.9073	239.3235	198.7719	196.3106
643.8393	630.8456	535.9144	522.357	442.8069	446.471	377.3559	375.6438	317.2352	311.2761	278.3562	279.7822	254.7204	244.8775	211.6444	209.607
648.5229	644.7519	539.7618	533.6667	452.3442	448.0502	388.8219	388.7203	340.5763	338.6416	293.324	282.4952	257.7132	253.703	220.0713	216.9416
658.3643	660.6361	547.1822	535.4448	462.853	454.5742	400.4264	393.7088	342.0195	340.6322	296.9457	292.9111	258.5642	255.5544	229.7886	225.3121
685.4247	680.34	549.8093	539.9771	468.3855	462.2604	407.6468	408.2201	365.8868	357.965	310.1578	306.5354	277.7781	274.0763	248.3352	244.2343
714.7315	713.756	574.0198	562.016	488.6738	464.4283	420.1983	408.4281	369.9295	362.9826	316.9639	308.5321	279.6737	276.0832	250.0986	245.939
721.499	720.7727	575.5281	568.3018	490.1237	483.3675	437.2304	435.8442	379.9076	373.8924	322.4807	323.5576	287.6607	285.0369	251.2475	249.5479
753.2039	725.3782	586.7625	578.6018	497.9718	485.1566	438.4965	440.2045	392.9101	384.1901	330.1855	327.3878	295.0032	288.0597	271.0746	265.2497
773.211	759.8154	589.894	581.1674	498.2357	492.205	445.3643	445.3761	399.0876	394.3437	352.0152	351.5664	297.3875	292.2157	277.0392	270.0532
775.2672	760.9619	596.2193	586.509	523.5759	514.4568	451.0386	446.9137	402.9211	398.1049	362.9694	361.6309	315.1838	311.0907	278.8854	275.8507
778.1166	765.6006	608.9397	607.4511	528.0539	515.3454	453.1601	452.7333	410.4259	409.1168	368.0361	363.2816	325.8273	320.6846	286.7458	286.4515
789.0065	767.9477	612.7413	608.5619	544.2622	536.4292	462.3318	458.6542	417.9893	410.4927	375.243	372.9132	325.9217	326.1236	296.9777	290.6633
791.5127	784.9544	643.2976	628.0519	544.89	543.1859	484.4898	459.0636	420.7513	421.4401	383.7292	381.8544	335.7914	333.6676	298.3126	295.5717
794.5653	785.7292	660.9385	649.3867	571.5563	562.4322	495.1515	481.9842	424.975	422.1221	391.9028	387.457	346.4129	342.4638	311.4822	305.2857
796.6049	788.1643	675.0478	671.5749	572.2431	563.4818	495.7733	491.1824	437.7212	437.9929	398.7145	397.6407	363.4186	354.3198	316.1957	314.5035
818.6552	791.0989	715.3799	699.9397	575.8267	564.505	500.9038	491.876	444.3767	441.6184	405.8801	399.9004	366.4559	362.6809	322.3202	320.2004
845.8789	820.5085	719.5776	711.4015	581.5877	575.1967	507.766	497.3623	445.8676	448.4979	408.3187	409.8975	376.5077	373.3095	335.6891	334.7212
876.917	843.4329	722.8756	714.1739	593.8294	588.0452	513.2287	500.0474	463.3399	450.8274	416.6027	416.5472	378.9315	379.4372	341.3338	339.157
886.3096	868.422	724.1587	715.8879	599.6512	596.1003	520.4219	502.0796	471.0982	462.4549	418.956	418.6676	392.3917	394.4512	349.9826	346.8139
888.3654	880.1087	737.7719	724.0316	604.3403	599.0561	542.5946	540.4334	481.0207	471.7826	434.6486	429.4377	397.4059	394.7357	354.7546	353.532
890.794	883.8924	758.5008	726.7439	609.7147	608.4818	542.8342	541.846	489.5971	478.715	436.869	432.4699	399.015	398.0244	369.3145	362.3064
898.8092	898.9751	772.7064	762.9618	612.5641	608.5443	553.3648	549.3902	491.03	484.1167	441.6935	440.574	399.8612	398.5367	372.8541	369.3828
916.2174	910.455	778.1382	773.4661	641.0871	628.4395	553.394	549.8842	492.4092	486.0969	444.7205	444.0254	402.6312	399.0608	379.36	374.0879
923.778	912.2698	780.475	775.6402	657.1043	654.499	567.5159	560.9033	504.5842	496.5143	448.9904	446.9422	412.0553	406.9218	385.2886	385.8002
971.6749	942.0068	786.3792	776.6925	662.7546	661.5795	567.9626	562.4378	508.5151	500.9693	450.5074	454.6388	426.7605	423.0459	391.3206	390.6655
972.2585	946.307	789.823	783.7101	681.2907	672.2949	577.2961	565.628	517.4731	509.7723	468.8491	457.6847	429.0975	426.2722	396.3279	395.1424
974.09	954.9656	791.0934	785.0696	684.4457	678.0638	584.5688	577.1952	519.0828	515.4897	480.2299	464.0251	431.9958	431.9506	397.6876	396.3569
990.5777	962.0591	807.6084	791.4406	715.8865	701.0098	599.5795	592.8156	528.3813	523.3029	482.4521	477.7829	436.9149	435.6408	406.9862	402.8566
1011.2534	964.4697	807.8449	797.1914	717.9952	709.3797	607.7674	602.3697	532.3777	523.9307	489.1705	482.4915	445.0237	444.5259	412.5005	406.4725
1011.6021	1000.5469	818.1247	798.6856	719.3761	719.1342	610.6092	603.5743	545.8311	544.9533	494.0233	487.1355	446.6918	447.5506	414.1288	411.5113
1015.7539	1004.9576	827.1378	812.2346	725.1551	722.5352	620.7267	617.4059	546.2038	545.5339	496.2519	493.8859	453.9646	452.6458	422.464	422.5971
1016.6747	1005.2196	848.0202	824.6769	727.3333	723.3136	623.1765	619.1381	562.2611	558.5107	505.2162	498.1658	460.7737	453.2215	426.856	425.9946
1029.5442	1034.1713	848.1012	842.569	756.8082	726.5222	640.0226	625.2377	562.2812	559.0651	509.5064	502.8618	464.2475	459.9692	429.1606	427.0577
1057.6253	1036.7133	850.5575	843.9396	760.7851	753.6791	651.6795	648.368	575.4215	564.4242	512.2111	506.4525	474.0836	463.6912	437.8175	436.6612
1061.9923	1059.3294	851.5806	844.4639	762.3237	754.089	652.5815	650.0345	579.0843	576.0134	516.7592	508.1588	481.0847	471.2177	440.0221	438.5057
1117.5643	1061.1512	876.0768	845.2303	766.721	763.2954	658.3577	651.6716	579.861	579.4976	529.9311	524.3463	483.052	480.0626	441.3653	440.1876
1134.5213	1102.3154	905.6633	866.5089	781.9596	764.0504	663.1696	658.9984	585.1439	580.004	530.282	527.7489	492.906	481.3713	450.5444	450.2528
1155.018	1144.3164	906.6566	892.1281	784.1755	780.3865	705.1642	690.9155	600.3933	594.5048	542.7815	541.2104	499.1052	490.4276	455.421	454.4817
1155.5661	1148.0755	907.1768	907.0612	788.6019	780.6078	705.9199	701.9294	608.0313	604.4491	543.2918	541.7409	501.7053	495.846	460.6543	460.6499
1176.7267	1155.9421	924.1219	907.5485	802.6617	789.8569	706.489	703.1495	612.1774	604.7546	549.9691	548.9136	506.4512	501.6091	470.52	461.9658
1178.8906	1168.8963	945.7065	920.8867	806.4348	799.1993	717.922	708.0612	627.3166	619.0963	550.1298	549.2445	507.4144	504.789	476.5279	468.4978
1182.9179	1172.7881	986.7802	939.4741	817.0613	800.2126	720.7732	715.8368	630.5099	626.5762	562.24	559.0973	511.3564	507.481	481.5849	473.387
1183.8939	1181.719	989.4832	942.4968	821.7905	813.2812	732.6002	720.2139	636.3515	628.0662	562.7126	561.3585	515.0176	508.784	483.7363	479.3301
1213.8932	1196.2085	989.5014	989.4718	822.7766	814.5009	732.9045	726.0774	637.5663	635.6262	574.998	564.2927	522.5208	518.4136	486.3083	481.7745
1217.8512	1206.9004	997.1749	990.3997	826.3161	820.391	748.2996	727.5693	644.4331	638.3233	584.3058	577.3661	525.542	519.4443	490.0628	484.2468
1247.629	1238.9808	1000.969	991.3074	832.6229	827.0868	759.3527	748.4377	653.0285	649.2279	596.38	591.5714	538.0063	534.6912	494.4188	486.5569
1280.1274	1276.2277	1001.0928	993.186	835.5855	828.0978	760.7081	756.8896	656.3463	655.6743	596.6375	595.0478	539.5798	536.5989	496.0638	493.9966
1300.1767	1277.6995	1011.2852	998.6944	840.8302	831.046	762.0946	759.2049	693.6395	680.0494	601.2583	597.1348	545.9972	546.1005	509.8109	500.9606
1322.4806	1301.4021	1013.127	1000.3954	845.4022	839.3694	777.411	764.9072	698.4495	695.6837	609.2624	605.0425	546.1789	546.4299	511.4784	504.7511
1341.2385	1334.2927	1023.6688	1000.8317	868.5053	846.379	777.8459	770.313	700.032	696.7699	613.3475	607.2211	559.4608	557.6444	514.8656	509.9055
1342.8753	1343.1871	1023.8623	1025.2292	869.1194	865.1704	787.4304	772.765	704.8286	698.188	623.2595	616.8411	559.6989	558.4777	518.134	512.9744
1361.8689	1353.222	1050.5442	1025.2381	874.1481	866.298	787.9291	778.8086	706.7533	700.944	625.5583	623.3707	568.2363	563.124	519.6915	514.211
1362.9809	1362.9242	1063.7584	1042.3377	883.7262	874.6492	789.609	782.444	717.8654	708.5883	632.9922	628.029	568.9596	567.2867	523.64	516.7725
1367.5491	1366.5481	1081.3546	1064.3588	908.4758	878.576	790.0335	782.8846	718.2854	709.0962	635.508	633.9999	575.1157	569.4186	534.3526	531.4545
1386.7812	1374.5183	1091.5066	1077.586	908.9658	907.4375	800.2162	791.0671	728.926	722.1795	643.5943	638.0859	584.3461	577.2135	534.7314	532.785
1393.9567	1376.1483	1100.6505	1085.9855	908.9855	909.8675	816.9152	792.7609	729.4366	728.1012	650.7946	649.412	598.9529	592.5817	547.3267	546.1585
1409.6425	1392.1255	1122.4007	1093.1923	934.3378	910.5377	822.2826	812.9984	736.4892	728.6994	653.378	652.5881	605.3434	603.0243	547.4596	546.7295
1413.2271	1408.0618	1145.2496	1117.9176	966.2841	940.402	822.6512	814.7033	756.7042	736.8303	682.8465	677.478	608.8611	603.229	548.796	547.1029
1451.7399	1419.855	1145.874	1133.6687	969.4239	942.3346	828.2611	823.015	763.3081	756.0248	684.8071	679.9247	614.7605	609.1793	548.9449	547.1049
1454.7846	1426.2159	1173.2219	1150.8615	981.9329	964.7825	829.3442	823.5572	763.3464	756.598	690.7682	680.9811	614.9112	611.443	559.7307	557.2228
1491.7565	1449.0256	1174.7004	1163.5163	985.9501	965.9541	841.3874	824.2828	766.7858	757.0229	695.9668	692.6627	614.9878	611.719	560.0204	559.1766
1511.5702	1478.2361	1176.7256	1163.6286	986.2727	981.9124	843.1071	840.2229	778.2973	766.6818	695.9833	693.5833	615.8892	615.1331	575.039	563.3327
1518.6996	1484.1227	1176.7434	1177.3639	990.2655	983.4344	844.3262	841.4963	778.7097	775.8072	711.2635	704.5653	635.8357	629.9274	582.9226	576.7912
1527.8089	1496.7096	1187.7673	1181.9327	991.709	986.9627	852.0576	843.9237	780.5898	777.6462	712.3973	707.697	637.19	636.1369	585.2275	582.7202
1548.5614	1524.0071	1190.8241	1186.9427	992.2442	988.2267	854.0401	844.3133	786.4537	779.8749	713.227	710.5436	642.4308	637.0746	585.5154	584.1071
1548.8767	1528.5587	1200.253	1188.3363	1004.6778	990.6764	863.2262	849.0756	788.5344	782.7961	718.4182	714.4712	649.9504	648.3218	600.1459	593.2098
1599.5513	1547.9134	1200.8585	1195.2581	1005.3164	997.13	874.3317	856.2582	795.8963	790.2743	726.1144	721.5543	651.63	650.8916	606.4405	601.0685
1613.3752	1557.6565	1235.6271	1216.6507	1008.8327	997.2915	876.5934	861.8442	796.8749	792.6413	736.781	724.1189	668.7583	665.6036	606.7321	602.9638
1635.0922	1606.7618	1245.2704	1246.835	1010.8167	1003.4674	879.0754	875.6204	797.0481	793.0341	737.568	730.7457	669.2267	665.9766	609.2871	605.0623
1666.0802	1623.2405	1248.252	1249.8195	1022.5423	1008.0834	889.0114	877.0478	815.2176	794.7215	748.1512	733.7251	685.2249	674.5481	612.3993	606.281
1668.6829	1630.7723	1280.9599	1275.5392	1022.5612	1018.0142	909.7378	900.9337	817.1454	808.2745	753.2384	742.626	691.8036	690.839	620.3928	616.3117
1676.625	1653.9736	1293.0634	1278.5623	1055.3074	1018.1474	909.7643	904.9156	817.8245	811.3543	753.9878	751.2699	692.5794	690.9464	622.2847	619.0781
1691.3715	1657.8557	1309.6031	1289.309	1068.3721	1050.7198	929.7021	905.0085	825.8995	817.4409	758.2613	751.7196	701.4604	695.6654	636.5353	630.6099
1694.514	1679.2447	1342.8385	1307.4619	1083.0076	1077.5834	943.9188	940.3359	830.7149	824.0026	772.9517	766.3017	702.1425	700.2138	637.389	636.8163
1724.3489	1686.5174	1344.6875	1325.5016	1083.0577	1085.1058	943.9279	941.668	831.4784	828.6521	774.5961	769.6159	706.1166	702.3133	642.0752	637.7918
1726.4905	1708.5648	1346.1096	1353.4478	1116.0088	1085.7184	950.8088	942.9484	837.531	831.061	774.9234	771.619	714.6962	708.6144	648.2901	645.6841
3222.5826	3226.4623	1359.3862	1359.6134	1123.7722	1106.5863	983.0116	943.3327	845.5652	834.4083	780.8219	773.6261	716.2705	709.4299	648.8715	647.1589
3222.5914	3226.5114	1368.2004	1368.3545	1146.354	1132.4196	983.8462	946.4215	846.0078	837.4256	781.0216	777.3753	718.0591	709.5234	658.3852	655.5696
3233.0597	3227.1263	1380.999	1373.7359	1152.6667	1137.0734	984.9371	962.5102	846.1436	842.5018	788.5113	778.9657	723.4282	720.2936	658.3939	657.0163
3234.9789	3235.5166	1390.3936	1388.4324	1168.571	1149.0828	988.8138	981.9434	858.9266	844.9604	796.5659	790.2679	730.2252	721.9633	681.5436	676.1979
3235.0134	3235.7332	1398.9104	1397.0898	1168.6914	1162.3588	992.3522	981.9876	861.1844	852.3129	798.1753	795.5779	730.8079	729.9377	689.9949	688.8613
3238.4527	3238.6011	1399.0772	1403.5918	1171.7396	1166.1098	992.505	988.6064	870.3026	854.868	798.3149	796.7815	735.4157	730.0563	690.0645	689.7706
3238.5318	3238.6176	1430.7246	1406.2961	1173.1314	1167.3316	996.2899	989.467	873.6972	859.0264	803.5264	797.552	757.0345	732.3943	694.7833	690.8029
3244.2038	3242.7931	1433.1472	1409.7255	1177.209	1174.0809	997.1798	991.1278	880.0084	865.8508	814.8911	797.8416	757.9083	754.2337	696.2885	693.6707
3244.2982	3247.551	1448.5348	1417.0875	1183.1648	1180.7097	1006.518	991.5114	881.1452	879.8584	817.5836	806.4741	759.9372	754.6188	696.299	695.1795
3246.9294	3247.8888	1452.927	1428.2118	1186.6979	1182.8137	1008.3123	994.116	890.124	880.8329	818.5582	810.2769	762.278	760.6707	698.9471	696.1743
3266.6068	3270.0399	1465.2815	1429.5549	1188.9209	1185.9067	1008.499	1005.0417	908.7234	896.6372	823.5294	819.1004	772.8237	766.9906	703.0293	698.9177
3266.6285	3270.173	1465.3574	1459.1694	1195.4545	1192.9771	1008.5409	1006.7212	908.911	909.7415	827.7409	824.5753	774.5762	768.5779	716.3006	710.287
3273.8799	3276.56	1487.4947	1471.2984	1195.6488	1193.0964	1022.7093	1006.828	913.5766	910.1406	827.928	825.7252	776.9393	772.8751	716.8727	714.2882
3274.0217	3276.6268	1502.41	1481.8119	1235.775	1204.5281	1023.0976	1019.9122	913.721	913.3839	831.5266	829.7193	777.0591	776.8101	718.2574	715.8387
		1506.0234	1489.3337	1240.2767	1244.9343	1025.6887	1020.0181	929.7783	913.5232	842.3069	830.6238	786.6311	777.1499	721.2992	718.5667
		1515.969	1496.7685	1244.1659	1248.5006	1077.9844	1031.1221	934.6761	931.2988	842.4456	833.5277	787.2303	782.7128	725.1913	721.0014
		1518.7541	1502.8142	1260.8615	1261.6976	1079.8513	1072.526	954.1495	934.6137	843.1787	839.6863	788.196	784.6912	738.301	725.7411
		1524.2655	1505.7462	1260.8867	1265.5238	1087.2782	1077.9054	980.5641	941.9649	852.9544	844.3977	792.6518	785.1281	739.7774	733.6617
		1591.8573	1527.963	1272.2604	1272.521	1099.8164	1084.0943	982.3883	945.0014	853.0897	850.5789	797.1903	793.7148	750.1906	736.1312
		1592.1359	1548.6475	1278.5255	1274.5798	1104.2047	1098.0473	982.5806	973.1891	859.9781	851.3637	797.4694	794.9603	750.4011	747.6437
		1597.4374	1584.969	1301.1709	1282.2357	1119.4774	1103.4141	988.7302	979.227	865.8916	852.9434	801.0038	797.2818	754.2305	748.4578
		1616.8977	1594.6962	1323.5749	1305.9125	1131.5463	1110.1914	989.1073	979.5393	868.6967	859.2818	814.3822	797.4214	757.9809	752.4486
		1637.2438	1612.7381	1333.7715	1320.9719	1146.7744	1128.6257	989.7411	987.7731	873.0295	865.0235	821.3506	808.5954	771.1521	764.6486
		1647.2709	1625.9898	1345.1379	1339.0782	1165.9448	1150.4717	993.969	989.4844	876.1529	865.9602	821.9894	812.7989	771.601	766.4652
		1647.8405	1626.263	1354.9786	1341.6336	1169.0435	1160.0014	994.1468	991.3767	879.8809	878.4707	822.3809	822.0097	776.753	768.2968
		1662.8881	1637.6912	1358.187	1355.9316	1169.5983	1162.6332	998.9799	991.4804	884.1476	879.5196	822.7628	822.6837	778.6972	773.8906
		1685.6097	1646.3862	1362.0184	1371.765	1171.3754	1167.4638	999.5427	993.7118	899.2681	889.1958	832.9563	825.3094	781.9348	777.2631
		1685.8516	1678.9881	1370.8225	1373.2677	1176.2177	1169.8099	1007.1998	994.1972	900.0314	898.5724	833.0265	829.6778	783.5421	778.7476
		1710.4278	1684.8724	1384.6216	1377.1675	1179.2043	1177.7858	1007.3773	997.2726	905.3468	903.3547	837.8816	832.5563	787.2535	782.6237
		1711.4984	1693.8922	1391.6865	1379.9377	1183.3752	1179.2332	1007.4086	998.0585	905.3813	906.6386	842.3383	833.0719	788.7485	785.2242
		1721.62	1695.7805	1396.1658	1384.8403	1184.5619	1182.1836	1009.259	1006.7038	921.6599	907.1315	842.5233	837.3372	792.8447	789.5866
		1724.0084	1707.0514	1404.8143	1398.9112	1189.9742	1186.4548	1023.9325	1006.8008	924.9517	919.8593	848.2308	840.3598	793.0828	789.9307
		3214.3665	3217.8189	1412.4958	1402.7513	1190.3061	1188.1491	1024.0262	1023.1808	942.0449	926.353	848.4022	844.0694	797.0787	791.9806
		3214.3781	3217.8807	1414.9662	1407.6342	1199.2527	1196.1346	1031.6382	1023.3367	966.6154	941.2999	849.7945	846.704	797.106	794.2819
		3223.2321	3224.7451	1445.0142	1417.259	1199.281	1196.6532	1048.9066	1029.4666	977.8875	947.8715	856.6903	847.1999	799.0345	795.7628
		3223.2643	3225.0865	1448.0142	1425.8904	1220.493	1204.3986	1073.1957	1051.7259	980.1935	962.5125	860.9849	853.3288	815.3965	796.9997
		3225.128	3225.1532	1451.4723	1436.5191	1221.6891	1223.4478	1075.5616	1075.43	980.9771	968.2399	866.5099	857.5046	819.2036	809.3724
		3225.1442	3229.2572	1458.6243	1446.187	1240.9236	1227.4442	1084.2788	1079.3562	981.4247	976.307	870.6701	858.036	819.9005	811.9099
		3232.8978	3229.2699	1470.9166	1450.6688	1249.0557	1246.8012	1084.5839	1084.1412	985.3141	977.6369	871.4629	870.2212	824.3222	819.5288
		3239.1178	3234.6294	1472.972	1473.8469	1249.106	1248.1858	1118.135	1085.4596	985.3782	982.9794	871.6753	870.7681	824.3853	822.9956
		3239.1506	3234.9208	1483.1279	1479.0024	1261.1286	1260.1534	1122.6174	1105.3783	989.7419	983.819	880.4162	873.9738	827.3552	823.8331
		3240.7848	3240.7231	1484.3327	1482.4256	1261.2328	1260.2383	1144.543	1125.803	989.7643	984.7902	883.302	878.8075	832.5604	829.4471
		3240.8165	3241.835	1488.9346	1486.1392	1267.8583	1271.9164	1147.9101	1142.4408	993.4001	988.3017	899.2221	884.1007	838.4203	832.1679
		3245.886	3241.9437	1515.9014	1489.293	1270.6618	1273.0369	1152.3149	1146.4981	993.9562	989.7707	899.6485	898.6136	839.0632	832.9628
		3245.9388	3248.0755	1518.489	1506.5346	1293.8465	1275.4593	1156.1624	1149.6252	998.394	990.6805	902.1143	899.7149	841.3208	835.6011
		3247.0601	3248.348	1523.121	1517.3678	1313.6696	1296.0731	1170.2164	1155.5413	1000.4585	991.8854	905.1485	900.2814	847.9167	842.6567
		3260.3209	3262.0876	1570.1965	1526.7807	1322.7216	1311.8861	1170.6334	1166.246	1001.5079	997.6281	905.3512	906.2452	848.0931	844.0738
		3260.4014	3262.2241	1570.4025	1542.2676	1345.6638	1328.1364	1174.3575	1166.7028	1003.4186	998.1631	915.2757	906.3137	849.2635	846.0198
		3266.2656	3269.3295	1591.2813	1568.4074	1351.3061	1333.873	1175.0277	1173.7386	1005.3249	998.8373	933.4632	914.532	853.1521	847.3474
		3266.2836	3269.4732	1595.1185	1568.4382	1352.7983	1350.9537	1180.8114	1176.3673	1005.3691	1003.1807	952.0545	941.3748	853.8807	849.6003
				1597.3752	1575.6241	1359.149	1363.7478	1183.0701	1182.2747	1005.9218	1004.4974	953.0398	941.954	857.1115	851.6719
				1623.2419	1596.244	1368.8525	1373.0178	1184.1207	1182.4805	1020.0839	1005.8985	967.3457	951.7291	865.5405	856.283
				1638.5986	1598.1603	1377.1267	1376.0067	1188.4526	1185.2123	1020.095	1020.0559	978.6606	952.1595	868.4851	861.6309
				1645.6489	1624.1338	1379.3035	1385.1138	1193.0002	1188.7088	1043.6008	1020.1944	979.1105	965.6082	871.892	865.7894
				1647.1594	1626.5807	1391.1703	1385.6463	1194.0274	1189.4915	1057.614	1041.3497	980.3511	966.59	872.1527	871.113
				1665.2869	1635.7361	1394.9154	1395.2885	1198.3426	1196.2327	1077.3432	1065.6904	982.9532	976.605	872.6344	872.1607
				1680.2499	1636.6686	1401.9962	1397.6349	1198.3649	1196.3108	1079.0713	1078.0604	983.0615	977.8872	877.7104	876.0489
				1682.7964	1657.7774	1408.7228	1401.0826	1216.2838	1202.6478	1093.0948	1079.6324	987.9991	980.8664	882.5071	880.0126
				1700.1889	1664.8106	1415.182	1404.8024	1216.8192	1221.4021	1093.2239	1091.0308	988.0411	980.8834	884.8304	884.1549
				1700.4087	1681.9086	1416.9032	1414.8485	1228.0673	1221.686	1108.2504	1092.6874	991.1466	987.8506	885.521	884.634
				1712.976	1683.6462	1434.8925	1420.5921	1229.2617	1226.346	1114.6427	1100.5996	991.3092	988.2516	901.4593	894.1951
				1714.3069	1692.7955	1436.0209	1427.153	1241.6505	1231.8496	1135.2548	1112.4497	993.2515	989.4453	906.2811	902.6065
				1723.1574	1696.667	1447.63	1429.1912	1247.7477	1248.4415	1136.5383	1130.7759	994.8333	989.8574	906.3291	905.0543
				1725.6395	1702.0147	1448.2473	1434.2152	1248.1677	1249.8412	1157.201	1146.2117	1000.3481	990.0328	912.3471	905.8804
				3214.3861	3215.2521	1452.0486	1439.8415	1258.9592	1258.5479	1161.3803	1152.2361	1000.4874	992.3399	929.8944	913.0407
				3214.3924	3215.2743	1462.7769	1453.8166	1259.1995	1259.7273	1168.5217	1154.2824	1001.6366	992.8552	939.5032	937.0782
				3215.1463	3217.3896	1468.3017	1457.0189	1269.4236	1272.3502	1170.7513	1164.9157	1004.5614	998.9369	940.922	937.8612
				3215.1568	3217.4175	1470.1565	1469.5506	1270.6322	1274.4991	1170.8729	1167.0618	1004.6176	999.3233	949.2452	939.9565
				3221.2885	3223.9653	1480.5632	1475.7526	1291.6454	1275.6457	1172.3519	1167.9161	1004.9528	1004.364	965.0976	944.4979
				3221.5039	3225.2071	1481.0552	1476.8654	1303.9982	1290.451	1172.589	1172.8495	1005.8235	1004.4225	977.8214	949.6836
				3224.3541	3225.4003	1488.376	1483.8523	1313.2019	1304.0123	1173.0526	1173.4475	1018.5975	1006.1163	978.0698	956.7528
				3224.3644	3226.233	1508.156	1484.529	1334.1155	1316.4008	1180.2374	1174.391	1018.6006	1019.3705	980.1531	973.3545
				3232.1635	3226.2482	1509.7182	1505.1235	1342.1199	1327.7593	1185.8673	1182.5409	1022.9427	1019.3861	981.2403	974.9235
				3232.2096	3233.0177	1519.4087	1509.8676	1347.1456	1347.8899	1189.684	1185.8128	1066.8092	1026.9603	981.5363	978.2046
				3232.6637	3233.1942	1566.0145	1516.6718	1359.3624	1349.283	1190.5732	1186.9511	1068.5628	1065.4223	986.3535	979.023
				3238.3939	3234.4866	1566.5651	1527.9672	1365.443	1359.0372	1192.0478	1190.0821	1074.9365	1071.6115	986.4102	981.5867
				3238.4271	3234.646	1568.6081	1554.1511	1368.183	1368.3845	1192.9926	1190.2237	1077.0031	1074.6209	989.8306	984.3472
				3240.3482	3239.3994	1568.6737	1559.6989	1371.2599	1377.0828	1197.0755	1195.5725	1084.568	1077.675	990.0842	986.4522
				3240.4419	3239.4177	1592.4934	1565.3844	1382.6108	1379.9945	1197.0918	1196.7012	1088.2102	1083.6924	990.8235	986.7869
				3246.9	3239.6693	1592.652	1574.2681	1384.5645	1384.5244	1212.5271	1203.2897	1111.2656	1089.6152	991.9583	988.4335
				3248.2949	3249.0986	1600.0228	1586.9153	1393.4122	1384.7234	1212.6767	1214.3678	1125.2914	1103.5405	992.6364	990.1801
				3248.3355	3249.3972	1623.4438	1595.946	1399.2748	1389.9688	1225.3519	1216.2979	1131.9215	1129.6316	995.7124	990.4113
				3267.7471	3268.6133	1634.0204	1601.3218	1400.8774	1390.0587	1225.6798	1225.2263	1138.8712	1130.6929	996.2912	991.2879
				3267.7635	3268.6716	1638.5647	1616.5947	1407.2248	1397.5277	1231.2021	1227.0837	1147.6783	1131.2759	999.7403	993.8313
				3272.0428	3274.3101	1644.1844	1619.5344	1413.7052	1401.7306	1232.7125	1233.2247	1153.4549	1148.6137	999.9663	996.1211
				3272.3153	3274.6987	1665.0558	1634.9209	1413.7672	1403.8009	1242.5525	1239.541	1165.623	1153.5412	1002.3473	996.8642
						1674.591	1635.4774	1421.0174	1413.9651	1246.5751	1248.4581	1167.2954	1161.793	1004.3646	998.5684
						1676.5863	1649.8576	1421.3775	1420.1605	1246.6129	1249.0159	1169.7425	1163.7877	1004.4218	1004.6847
						1694.7796	1658.0884	1441.7344	1430.7475	1259.1737	1258.0482	1169.8606	1167.2059	1004.6207	1004.9684
						1695.3192	1675.551	1442.4643	1432.6614	1259.18	1258.8589	1171.2869	1167.8284	1019.7015	1014.3079
						1700.875	1682.1175	1448.2713	1432.9779	1267.6327	1269.546	1172.3047	1170.9369	1019.7052	1018.8048
						1700.881	1693.799	1450.0054	1440.1954	1268.1379	1272.5173	1178.7207	1171.6879	1027.3162	1019.0292
						1719.897	1694.3863	1453.0869	1445.5597	1287.4666	1277.1018	1179.9041	1177.8179	1041.4075	1028.6621
						1720.0367	1700.6232	1461.9161	1456.5569	1295.6027	1285.23	1182.9524	1182.1272	1061.525	1043.5869
						1721.0449	1708.6267	1471.9042	1460.6116	1305.1873	1296.5331	1188.5897	1184.454	1061.7473	1061.3491
						1724.9528	1710.3221	1472.3831	1472.1885	1321.8041	1308.2825	1189.5878	1185.036	1079.3047	1067.9709
						3212.1031	3212.9352	1481.2039	1473.7872	1329.942	1319.9218	1189.7478	1186.1472	1080.4782	1078.7906
						3212.1079	3212.9513	1485.4921	1481.1986	1345.9737	1335.2973	1192.9216	1190.0981	1097.1487	1080.6636
						3214.0627	3215.4379	1493.5698	1495.4886	1354.01	1340.538	1193.4861	1190.4113	1099.5027	1091.8986
						3214.0656	3215.4399	1501.0741	1496.8933	1355.3543	1351.631	1196.841	1196.275	1110.0788	1097.4872
						3216.2934	3219.2458	1501.2682	1502.4363	1357.8047	1364.2181	1196.8457	1196.5606	1110.9414	1109.0337
						3216.3197	3219.2919	1519.4139	1503.2761	1369.4798	1374.1486	1210.2254	1201.6237	1128.4168	1111.5673
						3222.3104	3223.5173	1547.1322	1510.84	1377.7883	1376.3954	1210.3342	1211.1407	1134.2566	1120.4094
						3222.5408	3223.5673	1547.3156	1527.0042	1380.1889	1381.7671	1221.5386	1211.3537	1154.6232	1138.3175
						3223.5228	3223.6675	1564.5079	1538.2313	1386.6715	1384.3774	1221.7948	1220.4414	1155.6404	1150.2755
						3223.5271	3225.8787	1564.8998	1541.3844	1388.3179	1387.2911	1228.9449	1222.5583	1156.8306	1153.703
						3230.2922	3226.0714	1585.6641	1562.1286	1396.3497	1391.0618	1229.9354	1232.9408	1159.7944	1155.2552
						3230.3007	3231.6013	1585.8981	1572.6826	1405.5229	1392.0125	1234.0101	1234.8109	1167.181	1158.1313
						3230.9494	3231.6264	1590.7489	1577.0643	1409.9108	1397.8178	1235.1234	1235.2278	1167.6358	1163.6568
						3233.5714	3235.1027	1595.0147	1580.7167	1409.9955	1403.4478	1241.1161	1237.7809	1169.4203	1166.6959
						3233.6053	3235.2347	1598.8532	1587.9599	1411.9264	1408.179	1247.9791	1247.0221	1169.834	1169.0075
						3237.8204	3235.3756	1621.4587	1596.583	1412.7342	1413.2309	1248.0894	1247.8941	1175.625	1170.9377
						3237.8455	3235.617	1630.2543	1596.7101	1414.7451	1414.2388	1259.341	1259.1894	1176.0895	1174.5679
						3239.9937	3238.0271	1637.1714	1612.2681	1415.2097	1417.5296	1259.3444	1259.243	1178.6506	1177.6193
						3239.9991	3238.0646	1644.2677	1616.8751	1426.3547	1420.4832	1266.9009	1267.621	1183.5638	1181.1182
						3245.566	3239.3931	1664.6584	1631.8111	1426.4452	1423.0955	1267.1278	1274.3468	1185.4513	1181.8228
						3248.1655	3249.5969	1667.2473	1632.4867	1445.8445	1428.6527	1284.5149	1274.3769	1187.6419	1182.5239
						3248.2105	3249.892	1668.607	1641.527	1446.1549	1429.7447	1289.9165	1282.1595	1191.0231	1189.6092
						3266.3921	3267.8019	1687.8682	1651.0025	1449.1376	1436.3036	1300.4382	1290.1022	1191.3306	1190.2754
						3266.4104	3267.8777	1688.7402	1671.3705	1451.3708	1444.9988	1314.8163	1301.0414	1193.8227	1190.7075
						3276.2651	3275.8475	1700.9525	1678.5133	1453.0917	1447.4333	1321.9202	1313.4286	1193.8752	1191.2992
						3276.2927	3275.9988	1700.9816	1686.0053	1462.6856	1457.9229	1342.5928	1326.2261	1197.0306	1197.3801
								1707.9231	1687.6117	1473.4107	1460.8497	1345.3007	1332.6178	1197.0314	1197.9093
								1708.6099	1698.9184	1473.5516	1474.4554	1346.5684	1351.3187	1208.4453	1204.4237
								1718.4259	1699.1348	1479.3211	1475.576	1357.5624	1353.6914	1208.5426	1209.0022
								1718.7723	1700.2197	1483.2163	1482.9721	1367.1537	1365.0629	1221.2776	1211.1475
								1721.5001	1712.9161	1491.1729	1492.1112	1367.3771	1368.5706	1221.7682	1221.3928
								1725.2623	1713.0689	1500.1463	1494.2051	1372.5776	1377.8343	1222.6732	1221.8049
								3211.1379	3211.6659	1500.7632	1498.5708	1383.2229	1380.4213	1222.8538	1224.901
								3211.1413	3211.6775	1519.8318	1503.3985	1386.9094	1386.2364	1233.3347	1228.9275
								3213.5207	3212.8503	1538.3	1510.6918	1393.3954	1386.4561	1233.6206	1234.0563
								3213.5288	3212.8606	1538.5294	1528.4383	1398.3954	1388.2255	1236.0277	1237.0326
								3215.4562	3216.5395	1552.8058	1532.4363	1400.3139	1389.6345	1238.6323	1238.1984
								3215.4732	3216.5536	1552.8436	1535.4307	1406.2823	1396.4034	1242.0053	1243.2679
								3216.7901	3219.3952	1574.9594	1551.0039	1408.9715	1399.5343	1248.09	1248.1111
								3216.8309	3219.4276	1575.4847	1555.3441	1408.9796	1401.4601	1248.1051	1249.4207
								3221.7205	3223.4994	1584.8839	1568.0752	1411.9396	1407.8321	1259.0311	1259.2211
								3221.9651	3223.5061	1585.9503	1576.0965	1412.9831	1409.5066	1259.0366	1259.91
								3223.1695	3224.1468	1594.2372	1576.6042	1416.8508	1413.2776	1266.1067	1268.2309
								3223.173	3224.3654	1594.5735	1584.2988	1417.2294	1416.0166	1266.56	1269.598
								3230.297	3224.418	1600.3701	1590.604	1421.0582	1417.5734	1281.668	1279.3069
								3230.3178	3230.238	1620.1095	1594.5114	1421.2147	1420.5131	1285.0259	1280.6144
								3230.6562	3230.2599	1627.4449	1598.5598	1436.5203	1429.6322	1295.7111	1285.5911
								3232.1278	3232.7518	1636.2302	1606.7024	1437.2546	1431.9108	1307.758	1295.186
								3232.1484	3232.79	1644.5233	1616.8457	1447.174	1433.4542	1314.413	1306.4259
								3234.4134	3235.2263	1661.1339	1628.5585	1447.7018	1435.3103	1332.108	1316.7323
								3234.4376	3235.4196	1662.0413	1633.4287	1452.3616	1439.9894	1338.348	1324.2831
								3237.4505	3235.5589	1664.5517	1636.6536	1455.2882	1450.2406	1344.4635	1339.675
								3237.4611	3235.7737	1681.8407	1646.9734	1455.3182	1453.1441	1356.9146	1348.8341
								3239.171	3237.4413	1683.5612	1667.4359	1462.3608	1456.9302	1357.4786	1351.4618
								3239.4259	3237.4654	1698.4076	1671.6663	1475.8609	1460.3798	1361.009	1360.4147
								3245.5556	3240.0213	1698.6889	1679.3234	1475.9659	1476.1557	1367.997	1372.9118
								3247.7643	3249.079	1700.8939	1685.1212	1477.4388	1476.3499	1377.3558	1375.8574
								3247.814	3249.4049	1700.9501	1693.5056	1479.005	1482.0141	1379.8862	1379.714
								3267.0954	3268.3313	1710.5822	1695.9291	1489.4616	1490.6469	1387.2764	1383.8371
								3267.1135	3268.4111	1710.6907	1698.8952	1500.2245	1492.3822	1391.7628	1385.5268
								3279.7986	3277.9455	1717.9531	1699.7978	1500.9119	1499.7054	1398.4327	1390.7946
								3279.8407	3277.9952	1718.095	1700.4059	1520.4053	1502.7174	1403.6171	1393.1108
										1721.7643	1715.2647	1536.006	1507.8467	1405.4431	1396.8089
										1725.481	1716.9195	1536.2825	1525.6407	1408.1065	1402.5855
										3210.8325	3211.7118	1539.575	1530.026	1409.9697	1406.8507
										3210.8481	3212.4066	1539.7956	1532.5586	1410.7762	1407.3556
										3213.5918	3212.9528	1567.7729	1542.4161	1413.2683	1408.0757
										3213.5961	3213.6154	1567.814	1543.6297	1413.31	1409.844
										3215.0295	3214.4689	1573.1488	1558.6935	1414.0811	1410.9701
										3215.0368	3214.9054	1574.1447	1565.5036	1414.5257	1413.0743
										3215.7813	3216.4379	1590.7091	1571.2897	1420.9354	1418.09
										3215.8305	3217.5647	1590.8502	1579.6327	1421.4697	1419.7113
										3217.8186	3218.6189	1593.3025	1583.0421	1425.5245	1420.5177
										3217.8276	3219.5905	1594.2233	1587.2119	1425.9483	1421.4399
										3220.2448	3221.6286	1599.731	1590.5782	1442.1254	1428.3398
										3220.5332	3222.0227	1618.8508	1594.9257	1443.2019	1432.2321
										3223.2435	3222.9003	1625.9381	1596.349	1446.6217	1436.7928
										3223.2494	3222.9746	1634.0105	1609.8549	1447.1021	1441.9758
										3229.2763	3225.0252	1643.3424	1614.9849	1450.5971	1445.2371
										3230.2983	3229.5781	1656.1376	1628.4074	1457.7991	1454.7496
										3230.3189	3230.4144	1656.7424	1628.9283	1457.8294	1457.4523
										3231.8924	3231.7242	1663.6649	1634.1879	1462.6353	1458.8813
										3231.9081	3231.8393	1677.0472	1643.9114	1475.596	1462.5555
										3233.0466	3232.8514	1678.6824	1663.4554	1475.9755	1476.0825
										3233.0802	3233.7911	1690.4491	1666.4256	1477.5772	1476.7626
										3234.9117	3233.9692	1690.7197	1673.7793	1480.0631	1480.2439
										3234.9289	3235.0382	1700.4035	1680.3475	1490.219	1484.8099
										3237.696	3235.268	1700.4056	1688.353	1498.8504	1496.3158
										3237.7044	3235.5685	1704.125	1690.2847	1499.0263	1498.7502
										3238.0827	3237.2976	1704.5984	1698.0216	1519.9127	1499.5654
										3238.154	3237.4731	1708.0151	1700.1144	1528.7642	1506.3176
										3244.1747	3238.0007	1708.1113	1700.1757	1528.8177	1523.9143
										3247.9219	3247.3302	1717.5088	1701.5574	1536.7866	1526.6218
										3247.962	3251.304	1717.5312	1701.9317	1537.1709	1534.6531
										3266.4619	3267.1523	1720.3075	1716.086	1555.9858	1539.6773
										3266.4861	3269.4887	1724.1617	1716.1219	1556.1735	1541.0022
										3278.7962	3278.0916	3211.0501	3211.8896	1568.6346	1552.1526
										3278.8142	3279.9782	3211.0519	3211.8915	1569.1813	1553.1477
												3213.4788	3213.3623	1581.1718	1562.7902
												3213.4828	3213.368	1582.0045	1572.6615
												3214.2121	3214.0807	1589.5542	1576.8421
												3214.2188	3214.0844	1590.0706	1581.8155
												3215.04	3215.1095	1593.9566	1582.5905
												3215.0768	3215.1147	1595.5932	1586.6294
												3215.7147	3216.5647	1601.0768	1589.7448
												3215.7205	3216.5713	1618.8046	1594.3249
												3216.9564	3218.0896	1625.3338	1599.5044
												3216.9616	3218.1279	1633.7709	1603.1191
												3220.3351	3222.3053	1643.6253	1616.3478
												3220.6074	3222.3074	1652.3982	1625.4108
												3221.9152	3222.738	1652.7631	1631.4267
												3221.9175	3223.6977	1663.7152	1637.4033
												3228.4593	3223.9762	1672.8032	1644.1189
												3230.3551	3230.1161	1674.0517	1656.0529
												3230.3613	3230.1186	1686.002	1661.4246
												3231.0406	3231.0786	1687.0702	1670.8315
												3231.0546	3231.0913	1698.4469	1678.4146
												3232.0455	3232.0513	1698.7442	1681.3184
												3232.0633	3232.0729	1700.8072	1689.7123
												3232.7408	3232.8919	1700.8166	1694.1416
												3232.7467	3232.9049	1705.0448	1696.1493
												3234.2514	3233.685	1705.1201	1697.1529
												3234.2741	3233.8663	1707.2814	1700.4988
												3236.2368	3234.3146	1707.5018	1700.8608
												3236.2468	3234.559	1717.8489	1702.6205
												3238.3351	3236.4912	1717.8872	1703.461
												3238.5035	3236.5109	1720.634	1717.6273
												3243.4952	3238.5134	1724.4674	1717.9711
												3247.3845	3248.9377	3210.8658	3210.4514
												3247.4276	3249.2811	3210.8703	3210.6053
												3265.7706	3267.1138	3212.5845	3212.4685
												3265.7897	3267.1938	3212.5936	3212.5005
												3277.2811	3277.2957	3213.4295	3213.3142
												3277.2838	3277.3233	3213.4342	3214.1835
														3214.8143	3214.3069
														3214.8175	3214.8656
														3215.1546	3215.411
														3215.1952	3215.908
														3216.4522	3216.2783
														3216.4635	3216.2811
														3216.6049	3216.9566
														3216.6147	3220.9444
														3220.5031	3220.9566
														3220.7847	3221.4983
														3221.9948	3221.5952
														3221.9965	3222.0512
														3228.0134	3224.8313
														3229.3079	3229.1517
														3229.3174	3229.35
														3230.0871	3230.0225
														3230.1018	3230.8049
														3231.4632	3230.8077
														3231.4809	3231.6146
														3232.0308	3232.0916
														3232.0672	3232.2198
														3233.3219	3232.9493
														3233.3452	3232.9794
														3234.0266	3233.3318
														3234.044	3233.7309
														3236.5307	3234.6535
														3236.5342	3236.0631
														3238.0368	3236.4342
														3238.4595	3236.6117
														3243.2973	3237.0577
														3246.5697	3245.2037
														3246.6158	3251.2169
														3265.3578	3265.4416
														3265.3813	3269.1003
														3278.5858	3278.8338
														3278.6645	3279.2005
