# Supplementary material for: Tetraaza[7]–[15]helicenes Synthesized by Two‐Step Strategy: Length‐Controlled Chiral π‐Systems Exhibiting Amplified Circularly Polarized Luminescence
Source: Angew Chem Int Ed Engl. 2026 Jan 9;65(14):e24463. doi: 10.1002/anie.202524463 (PMC13023689; doi:10.1002/anie.202524463)
Supplement: Supplementary file 2 — Supporting Information [file ANIE-65-e24463-s001.zip › SI/TA19HS1_CAMB3LYP.xyz]

114

C         1.5770330000    -1.7109720000     1.7556380000
C        -1.1382880000     0.2325710000    -2.5398670000
C        -1.0695400000     1.3937030000    -3.3090850000
C        -0.3859350000     1.4583430000    -0.5786650000
N        -0.9981570000     0.3378380000    -1.1508950000
C         0.3862190000     1.4583190000     0.5789810000
N         0.9983460000     0.3377590000     1.1511940000
C         1.0703460000     1.3936960000     3.3093170000
C         1.1389860000     0.2325870000     2.5401190000
C         0.8614220000     2.6151980000     2.6724250000
C         0.5224090000     2.6812580000     1.3184300000
C        -0.5219010000     2.6812740000    -1.3181590000
C        -0.8607760000     2.6152040000    -2.6722070000
C         1.8012160000    -3.1017120000     1.5897960000
H         0.9078030000     3.5371280000     3.2433020000
C        -0.2168890000     3.9088220000    -0.6425880000
C         0.2174960000     3.9088250000     0.6428280000
H         0.3718460000     4.8400170000     1.1792840000
N         1.4387790000    -1.0205040000     2.9099580000
C         1.4359800000    -0.8742210000     0.6223370000
C         1.8422720000    -3.5909250000     0.3169930000
C         1.8247760000    -2.7300960000    -0.8217110000
C         1.7984270000    -1.3060560000    -0.6676290000
H        -1.2385570000     1.3232690000    -4.3763310000
H        -0.9070500000     3.5371240000    -3.2431090000
H        -0.3711250000     4.8400120000    -1.1790820000
H         1.2395820000     1.3233070000     4.3765320000
H         1.8774360000    -3.7440710000     2.4603320000
H         1.9184090000    -4.6595460000     0.1399340000
C         1.8151120000    -3.2776290000    -2.1300110000
C         2.1621800000    -0.4845550000    -1.8086430000
N        -1.4378070000    -1.0205160000    -2.9097680000
C        -1.4360130000    -0.8741170000    -0.6221320000
C        -1.5767550000    -1.7108840000    -1.7554030000
C        -1.8010990000    -3.1015790000    -1.5896220000
C        -1.7987310000    -1.3059540000     0.6678010000
C        -1.8425260000    -3.5907920000    -0.3168160000
C        -1.8252920000    -2.7299620000     0.8218630000
H        -1.8770930000    -3.7439500000    -2.4601690000
H        -1.9188070000    -4.6594050000    -0.1397700000
C        -1.8162740000    -3.2775350000     2.1301780000
C        -2.1625610000    -0.4844110000     1.8087230000
C         2.7579220000     0.8281990000    -1.7286170000
C         1.9911480000    -1.0574320000    -3.0890820000
C         2.0694230000    -0.2395920000    -4.2488280000
H         1.7782450000    -4.3573030000    -2.2405060000
C         1.7861540000    -2.4626780000    -3.2223610000
H         1.6916220000    -2.8756580000    -4.2221910000
C        -2.7579760000     0.8284970000     1.7285380000
C        -1.9920360000    -1.0573120000     3.0892150000
C        -2.0701070000    -0.2393220000     4.2488830000
H        -1.7797110000    -4.3572220000     2.2406480000
C        -1.7876660000    -2.4626460000     3.2225510000
H        -1.6936730000    -2.8756680000     4.2224180000
C         3.4978980000     1.3558870000    -0.5885730000
C         2.6663960000     1.6562380000    -2.8777140000
C         2.9254290000     3.0536170000    -2.7753920000
H         1.8884430000    -0.6940920000    -5.2184600000
C         2.3088280000     1.0954310000    -4.1322710000
H         2.2827780000     1.7454570000    -5.0020660000
C        -3.4978190000     1.3561670000     0.5884220000
C        -2.6663190000     1.6565960000     2.8775540000
C        -2.9251710000     3.0539980000     2.7751070000
H        -1.8894190000    -0.6938100000     5.2185770000
C        -2.3089660000     1.0957780000     4.1321820000
H        -2.2827490000     1.7458670000     5.0019240000
H         2.7949110000     3.6697380000    -3.6603410000
C         3.2642420000     3.6011970000    -1.5814400000
H         3.3781540000     4.6750900000    -1.4667620000
C         4.2183820000     0.5709540000     0.3955010000
C         3.5769470000     2.7644350000    -0.4688390000
C         4.0014890000     3.3575000000     0.7525460000
C        -4.2183050000     0.5712210000    -0.3956650000
C        -3.5766880000     2.7647090000     0.4685560000
C        -4.0010550000     3.3577160000    -0.7529200000
H        -2.7945870000     3.6701940000     3.6599960000
C        -3.2639090000     3.6015120000     1.5811020000
H        -3.3776880000     4.6754100000     1.4663420000
C         4.7927190000    -0.7475190000     0.1518260000
C         4.5220810000     1.1766370000     1.6331120000
C         5.0492630000     0.3989670000     2.7130000000
H         3.9927460000     4.4407190000     0.8315370000
C         4.3646850000     2.5797670000     1.8051000000
H         4.6230500000     3.0184350000     2.7644650000
C        -4.7928300000    -0.7471730000    -0.1519540000
C        -4.5217840000     1.1768270000    -1.6333610000
C        -5.0489670000     0.3991400000    -2.7132430000
H        -3.9921840000     4.4409250000    -0.8320110000
C        -4.3642080000     2.5799300000    -1.8054470000
H        -4.6224140000     3.0185470000    -2.7648790000
C         4.9918080000    -1.2771200000    -1.1454070000
C         5.3238830000    -1.4887970000     1.2409150000
C         5.8872350000    -2.7656110000     1.0187140000
H         5.1808480000     0.8870480000     3.6745070000
C         5.3749580000    -0.9034860000     2.5444630000
H         5.7572960000    -1.4978870000     3.3692060000
C        -4.9922500000    -1.2766170000     1.1452980000
C        -5.3239120000    -1.4884910000    -1.2410540000
C        -5.8874320000    -2.7652270000    -1.0188330000
H        -5.1804040000     0.8871690000    -3.6747970000
C        -5.3747900000    -0.9032700000    -2.5446520000
H        -5.7570940000    -1.4976960000    -3.3693920000
H         4.7073050000    -0.6917800000    -2.0084340000
C         5.5826930000    -2.5033630000    -1.3438170000
H         5.7284470000    -2.8692320000    -2.3557080000
H         6.2576100000    -3.3211840000     1.8759810000
C         6.0069260000    -3.2769290000    -0.2497540000
H         6.4563050000    -4.2521670000    -0.4106230000
H        -4.7078610000    -0.6912190000     2.0083180000
C        -5.5833130000    -2.5027710000     1.3437250000
H        -5.7293080000    -2.8685130000     2.3556260000
H        -6.2577180000    -3.3208430000    -1.8761100000
C        -6.0074090000    -3.2764100000     0.2496630000
H        -6.4569250000    -4.2515820000     0.4105450000
