# Supplementary material for: Tetraaza[7]–[15]helicenes Synthesized by Two‐Step Strategy: Length‐Controlled Chiral π‐Systems Exhibiting Amplified Circularly Polarized Luminescence
Source: Angew Chem Int Ed Engl. 2026 Jan 9;65(14):e24463. doi: 10.1002/anie.202524463 (PMC13023689; doi:10.1002/anie.202524463)
Supplement: Supplementary file 2 — Supporting Information [file ANIE-65-e24463-s001.zip › SI/TA13HS0_B3LYP.xyz]

78

C        -0.5684880000     1.7057460000    -2.4805490000
C         1.4176360000    -0.2544210000     2.4855810000
C         2.0623030000    -1.4625680000     2.8658830000
C         0.2765810000    -1.4037010000     0.6550340000
N         0.4108160000    -0.2820840000     1.4937600000
C        -0.2765500000    -1.4037100000    -0.6550170000
N        -0.4108170000    -0.2820990000    -1.4937450000
C        -2.0622690000    -1.4626320000    -2.8658650000
C        -1.4176380000    -0.2544660000    -2.4855630000
C        -1.6732060000    -2.6310650000    -2.2887220000
C        -0.7745730000    -2.6373490000    -1.1710330000
C         0.7746460000    -2.6373250000     1.1710480000
C         1.6732790000    -2.6310130000     2.2887370000
C        -0.3574310000     3.0845060000    -2.6973590000
H        -2.0793240000    -3.5811480000    -2.6224000000
C         0.4181980000    -3.8525640000     0.5446160000
C        -0.4180820000    -3.8525780000    -0.5446050000
H        -0.7838310000    -4.7821160000    -0.9706660000
N        -1.5451980000     0.9329800000    -3.0491650000
C         0.2460030000     0.9613810000    -1.5868410000
C         0.6478100000     3.6897930000    -1.9901990000
C         1.5605280000     2.9386140000    -1.1900660000
C         1.4804610000     1.5032330000    -1.0953000000
H         2.7954620000    -1.4145890000     3.6630980000
H         2.0794280000    -3.5810830000     2.6224140000
H         0.7839800000    -4.7820900000     0.9706750000
H        -2.7954310000    -1.4146750000    -3.6630790000
H        -1.0128700000     3.6333180000    -3.3663000000
H         0.7991750000     4.7640350000    -2.0552780000
C         2.5767070000     3.6336360000    -0.4732040000
C         2.6522260000     0.8001460000    -0.5960680000
N         1.5451550000     0.9330260000     3.0491890000
C        -0.2460300000     0.9613840000     1.5868440000
C         0.5684360000     1.7057690000     2.4805590000
C         0.3573500000     3.0845250000     2.6973630000
C        -1.4804900000     1.5032140000     1.0952830000
C        -0.6478950000     3.6897910000     1.9901910000
C        -1.5605880000     2.9385930000     1.1900480000
H         1.0127690000     3.6333520000     3.3663120000
H        -0.7992830000     4.7640300000     2.0552680000
C        -2.5767760000     3.6335950000     0.4731800000
C        -2.6522380000     0.8001040000     0.5960440000
C         3.0324000000    -0.5551600000    -0.9738050000
C         3.5801970000     1.5366920000     0.1935390000
C         4.6564130000     0.8659810000     0.8576060000
H         2.5807740000     4.7199700000    -0.5112930000
C         3.4935570000     2.9564470000     0.2779380000
H         4.2258010000     3.4874100000     0.8804140000
C        -3.0323850000    -0.5552060000     0.9737870000
C        -3.5802250000     1.5366310000    -0.1935610000
C        -4.6564350000     0.8659000000    -0.8576170000
H        -2.5808660000     4.7199290000     0.5112700000
C        -3.4936110000     2.9563870000    -0.2779630000
H        -4.2258660000     3.4873360000    -0.8804380000
C         2.4638640000    -1.2443150000    -2.0767180000
C         4.1373900000    -1.1866640000    -0.3119490000
C         4.5297450000    -2.4956270000    -0.6840110000
H         5.2895380000     1.4510690000     1.5199240000
C         4.8940530000    -0.4601950000     0.6593570000
H         5.7086350000    -0.9650380000     1.1726780000
C        -2.4638210000    -1.2443460000     2.0766950000
C        -4.1373750000    -1.1867290000     0.3119500000
C        -4.5297100000    -2.4956930000     0.6840290000
H        -5.2895760000     1.4509750000    -1.5199320000
C        -4.8940560000    -0.4602780000    -0.6593560000
H        -5.7086370000    -0.9651360000    -1.1726650000
H         5.3555490000    -2.9585430000    -0.1487530000
C         3.9155960000    -3.1554630000    -1.7293740000
H         4.2380210000    -4.1525900000    -2.0169590000
H         1.7090730000    -0.7559110000    -2.6789100000
C         2.8938170000    -2.5052600000    -2.4487350000
H         2.4431000000    -2.9908240000    -3.3101470000
H        -1.7090240000    -0.7559290000     2.6788700000
C        -2.8937540000    -2.5052930000     2.4487290000
H        -2.4430180000    -2.9908450000     3.3101370000
H        -5.3555160000    -2.9586230000     0.1487870000
C        -3.9155390000    -3.1555120000     1.7293900000
H        -4.2379470000    -4.1526410000     2.0169880000
