# Supplementary material for: Tetraaza[7]–[15]helicenes Synthesized by Two‐Step Strategy: Length‐Controlled Chiral π‐Systems Exhibiting Amplified Circularly Polarized Luminescence
Source: Angew Chem Int Ed Engl. 2026 Jan 9;65(14):e24463. doi: 10.1002/anie.202524463 (PMC13023689; doi:10.1002/anie.202524463)
Supplement: Supplementary file 2 — Supporting Information [file ANIE-65-e24463-s001.zip › SI/TA9HS0_B3LYP.xyz]

54

C         1.1553570000    -1.7599460000     1.8445350000
C        -0.7805070000     2.5182370000    -1.3451110000
C        -1.9832680000     3.2768990000    -1.3049560000
C        -1.9475960000     0.5813790000    -0.4098860000
N        -0.8245520000     1.1380610000    -1.0468500000
C        -1.9475890000    -0.5814080000     0.4098730000
N        -0.8245410000    -1.1380730000     1.0468410000
C        -1.9832260000    -3.2769270000     1.3049440000
C        -0.7804770000    -2.5182490000     1.3451020000
C        -3.1571370000    -2.6483320000     1.0234020000
C        -3.1770400000    -1.2845320000     0.5732940000
C        -3.1770560000     1.2844870000    -0.5733100000
C        -3.1571710000     2.6482870000    -1.0234170000
C         2.5000700000    -1.6437880000     2.2826550000
H        -4.1018630000    -3.1806220000     1.0804780000
C        -4.3924490000     0.6457900000    -0.2348500000
C        -4.3924410000    -0.6458520000     0.2348300000
H        -5.3229370000    -1.1822570000     0.3958010000
N         0.4077800000    -2.9067690000     1.7756670000
C         0.4072870000    -0.6220040000     1.4762700000
C         3.0339060000    -0.3910510000     2.4146940000
C         2.2451740000     0.7888320000     2.2097830000
C         0.8758900000     0.6984680000     1.7710050000
H        -1.9309240000     4.3246270000    -1.5790950000
H        -4.1019040000     3.1805650000    -1.0804960000
H        -5.3229510000     1.1821830000    -0.3958220000
H        -1.9308680000    -4.3246540000     1.5790830000
H         3.0682310000    -2.5401250000     2.5123430000
H         4.0626830000    -0.2640620000     2.7416700000
C         2.7832450000     2.0628630000     2.5166070000
C         0.0921340000     1.8803020000     1.7772220000
N         0.4077440000     2.9067740000    -1.7756750000
C         0.4072860000     0.6220090000    -1.4762720000
C         1.1553380000     1.7599620000    -1.8445410000
C         2.5000540000     1.6438260000    -2.2826590000
C         0.8759150000    -0.6984560000    -1.7709960000
C         3.0339110000     0.3910980000    -2.4146920000
C         2.2452010000    -0.7887970000    -2.2097750000
H         3.0681990000     2.5401720000    -2.5123510000
H         4.0626900000     0.2641260000    -2.7416680000
C         2.7832950000    -2.0628200000    -2.5165910000
C         0.0921830000    -1.8803060000    -1.7772020000
H        -0.9657660000     1.8261460000     1.5523500000
C         0.6438050000     3.1009390000     2.1187330000
H         0.0161280000     3.9879260000     2.1231300000
H         3.8247760000     2.1210260000     2.8238210000
C         2.0064690000     3.2029080000     2.4649450000
H         2.4340860000     4.1701280000     2.7140760000
H        -0.9657170000    -1.8261720000    -1.5523250000
C         0.6438770000    -3.1009350000    -2.1187040000
H         0.0162190000    -3.9879350000    -2.1230920000
H         3.8248280000    -2.1209650000    -2.8238060000
C         2.0065430000    -3.2028800000    -2.4649180000
H         2.4341780000    -4.1700940000    -2.7140420000
