# Supplementary material for: Tetraaza[7]–[15]helicenes Synthesized by Two‐Step Strategy: Length‐Controlled Chiral π‐Systems Exhibiting Amplified Circularly Polarized Luminescence
Source: Angew Chem Int Ed Engl. 2026 Jan 9;65(14):e24463. doi: 10.1002/anie.202524463 (PMC13023689; doi:10.1002/anie.202524463)
Supplement: Supplementary file 2 — Supporting Information [file ANIE-65-e24463-s001.zip › SI/TA19HS1_PBE0.xyz]

114

C        -1.5854540000    -1.7095610000    -1.7408460000
C         1.1637930000     0.2329170000     2.5332290000
C         1.1042890000     1.3955700000     3.3069640000
C         0.3845650000     1.4583010000     0.5834450000
N         0.9935910000     0.3389290000     1.1484010000
C        -0.3843130000     1.4581970000    -0.5833040000
N        -0.9931490000     0.3386640000    -1.1481860000
C        -1.1040100000     1.3949920000    -3.3068170000
C        -1.1633150000     0.2324870000    -2.5329630000
C        -0.8805830000     2.6151140000    -2.6750350000
C        -0.5207600000     2.6805340000    -1.3199980000
C         0.5207120000     2.6807390000     1.3200470000
C         0.8806030000     2.6155380000     2.6751150000
C        -1.8134880000    -3.0985750000    -1.5694460000
H        -0.9330840000     3.5388040000    -3.2448030000
C         0.2136020000     3.9042220000     0.6473710000
C        -0.2139560000     3.9041470000    -0.6473890000
H        -0.3630570000     4.8371480000    -1.1845660000
N        -1.4766620000    -1.0189230000    -2.8989460000
C        -1.4137540000    -0.8717850000    -0.6092460000
C        -1.8310840000    -3.5894140000    -0.2912350000
C        -1.7904800000    -2.7290750000     0.8445290000
C        -1.7591370000    -1.2974860000     0.6861570000
H         1.2931180000     1.3234290000     4.3719190000
H         0.9329060000     3.5393060000     3.2447710000
H         0.3625070000     4.8372860000     1.1844950000
H        -1.2927870000     1.3227440000    -4.3717700000
H        -1.9124070000    -3.7425690000    -2.4379550000
H        -1.9055780000    -4.6591790000    -0.1133080000
C        -1.7668620000    -3.2711020000     2.1532960000
C        -2.1140850000    -0.4731340000     1.8231520000
N         1.4773070000    -1.0182910000     2.8993680000
C         1.4141230000    -0.8716280000     0.6096330000
C         1.5859740000    -1.7091760000     1.7412800000
C         1.8139190000    -3.0981820000     1.5701320000
C         1.7591450000    -1.2976720000    -0.6858370000
C         1.8312280000    -3.5893300000     0.2920000000
C         1.7904180000    -2.7292600000    -0.8438960000
H         1.9129550000    -3.7420200000     2.4387480000
H         1.9056010000    -4.6591460000     0.1143300000
C         1.7666630000    -3.2716570000    -2.1525830000
C         2.1139640000    -0.4736350000    -1.8230900000
C        -2.7105670000     0.8360480000     1.7402390000
C        -1.9349120000    -1.0449180000     3.1104100000
C        -2.0101550000    -0.2237810000     4.2660170000
H        -1.7351220000    -4.3515790000     2.2689520000
C        -1.7274960000    -2.4483500000     3.2463460000
H        -1.6239630000    -2.8587200000     4.2476930000
C         2.7104550000     0.8356110000    -1.7406050000
C         1.9347280000    -1.0457450000    -3.1102020000
C         2.0099150000    -0.2249230000    -4.2660270000
H         1.7348740000    -4.3521700000    -2.2679020000
C         1.7272890000    -2.4492410000    -3.2458050000
H         1.6237110000    -2.8598320000    -4.2470580000
C        -3.4533660000     1.3561890000     0.6026330000
C        -2.6185590000     1.6727020000     2.8933490000
C        -2.8835600000     3.0661690000     2.7879450000
H        -1.8245440000    -0.6739100000     5.2381800000
C        -2.2551050000     1.1160800000     4.1457790000
H        -2.2243250000     1.7685870000     5.0151100000
C         3.4532940000     1.3560690000    -0.6031820000
C         2.6183720000     1.6719360000    -2.8939200000
C         2.8834630000     3.0654150000    -2.7889460000
H         1.8242760000    -0.6753190000    -5.2380630000
C         2.2548130000     1.1149770000    -4.1461820000
H         2.2239590000     1.7672400000    -5.0156950000
H        -2.7585710000     3.6861290000     3.6725130000
C        -3.2294270000     3.6111180000     1.5882230000
H        -3.3473190000     4.6855630000     1.4712890000
C        -4.1655630000     0.5666700000    -0.3788830000
C        -3.5403180000     2.7715890000     0.4796810000
C        -3.9687080000     3.3582670000    -0.7420580000
C         4.1653940000     0.5667670000     0.3785910000
C         3.5404200000     2.7714980000    -0.4806680000
C         3.9689450000     3.3585050000     0.7408770000
H         2.7583670000     3.6851340000    -3.6736690000
C         3.2295140000     3.6107060000    -1.5894310000
H         3.3474840000     4.6851810000    -1.4728390000
C        -4.7267770000    -0.7536620000    -0.1370200000
C        -4.4690870000     1.1700540000    -1.6262400000
C        -4.9762350000     0.3848130000    -2.7060550000
H        -3.9711350000     4.4425980000    -0.8228590000
C        -4.3235670000     2.5731520000    -1.7986660000
H        -4.5803210000     3.0094600000    -2.7609290000
C         4.7265500000    -0.7536380000     0.1370560000
C         4.4690380000     1.1705040000     1.6257490000
C         4.9760450000     0.3854750000     2.7057940000
H         3.9715880000     4.4428630000     0.8213060000
C         4.3237550000     2.5736850000     1.7977130000
H         4.5806650000     3.0102640000     2.7598140000
C        -4.9271790000    -1.2826230000     1.1599900000
C        -5.2445580000    -1.5062360000    -1.2329930000
C        -5.7968560000    -2.7886020000    -1.0097430000
H        -5.1096370000     0.8692820000    -3.6705570000
C        -5.2893260000    -0.9269000000    -2.5362990000
H        -5.6572500000    -1.5275610000    -3.3646420000
C         4.9270800000    -1.2828270000    -1.1598390000
C         5.2442170000    -1.5059890000     1.2332320000
C         5.7965710000    -2.7883790000     1.0102800000
H         5.1094300000     0.8701540000     3.6701930000
C         5.2888770000    -0.9263510000     2.5364100000
H         5.6565810000    -1.5268740000     3.3649530000
H        -4.6518860000    -0.6908710000     2.0244130000
C        -5.5090280000    -2.5176150000     1.3580000000
H        -5.6576240000    -2.8820760000     2.3711990000
H        -6.1580870000    -3.3507490000    -1.8681890000
C        -5.9195090000    -3.2984120000     0.2630550000
H        -6.3609660000    -4.2785200000     0.4238340000
H         4.6518220000    -0.6912420000    -2.0243900000
C         5.5089900000    -2.5178370000    -1.3575540000
H         5.6576910000    -2.8824950000    -2.3706670000
H         6.1577420000    -3.3503540000     1.8688640000
C         5.9193920000    -3.2984040000    -0.2624170000
H         6.3609400000    -4.2785070000    -0.4229770000
