# Supplementary material for: Tetraaza[7]–[15]helicenes Synthesized by Two‐Step Strategy: Length‐Controlled Chiral π‐Systems Exhibiting Amplified Circularly Polarized Luminescence
Source: Angew Chem Int Ed Engl. 2026 Jan 9;65(14):e24463. doi: 10.1002/anie.202524463 (PMC13023689; doi:10.1002/anie.202524463)
Supplement: Supplementary file 2 — Supporting Information [file ANIE-65-e24463-s001.zip › SI/TA19HS0_PBE0.xyz]

114

C         1.5808100000    -1.5616490000     1.9353500000
C        -1.1430360000     0.4073810000    -2.6048380000
C        -1.0878570000     1.6145380000    -3.3463990000
C        -0.3640900000     1.5507680000    -0.6088690000
N        -0.9531970000     0.4351120000    -1.2131610000
C         0.3639830000     1.5505990000     0.6090610000
N         0.9530210000     0.4347420000     1.2130800000
C         1.0875330000     1.6135780000     3.3466590000
C         1.1427610000     0.4066270000     2.6047540000
C         0.8626560000     2.7792940000     2.6909930000
C         0.4866610000     2.7809390000     1.3110850000
C        -0.4867760000     2.7813150000    -1.3105470000
C        -0.8628650000     2.7800620000    -2.6904230000
C         1.8264050000    -2.9482390000     1.8988910000
H         0.9012980000     3.7322070000     3.2109220000
C        -0.1936140000     3.9939780000    -0.6564580000
C         0.1935380000     3.9937930000     0.6573300000
H         0.3243540000     4.9225620000     1.2056170000
N         1.4854590000    -0.7831990000     3.0494770000
C         1.3709310000    -0.8163650000     0.7510460000
C         1.8234430000    -3.5565450000     0.6747710000
C         1.7519560000    -2.8046130000    -0.5320680000
C         1.6898370000    -1.3740440000    -0.5240830000
H        -1.2995550000     1.5643240000    -4.4087330000
H        -0.9015060000     3.7331160000    -3.2100940000
H        -0.3244340000     4.9229000000    -1.2044860000
H         1.2991480000     1.5630410000     4.4089940000
H         1.9581460000    -3.4992410000     2.8250250000
H         1.9225760000    -4.6360810000     0.5922100000
C         1.7547460000    -3.4967790000    -1.7740850000
C         2.0149180000    -0.6831440000    -1.7543490000
N        -1.4856880000    -0.7823460000    -3.0498630000
C        -1.3709460000    -0.8161690000    -0.7514530000
C        -1.5809160000    -1.5611180000    -1.9359520000
C        -1.8264790000    -2.9477220000    -1.8998590000
C        -1.6897600000    -1.3741900000     0.5235390000
C        -1.8234390000    -3.5563620000    -0.6759020000
C        -1.7518700000    -2.8047650000     0.5311410000
H        -1.9582840000    -3.4984710000    -2.8261340000
H        -1.9225690000    -4.6359210000    -0.5936320000
C        -1.7545420000    -3.4972740000     1.7729680000
C        -2.0147010000    -0.6836340000     1.7540340000
C         2.5803160000     0.6470680000    -1.8407870000
C         1.8585950000    -1.4030070000    -2.9704610000
C         1.9034370000    -0.7181480000    -4.2169920000
H         1.7496470000    -4.5839390000    -1.7566880000
C         1.7004430000    -2.8162850000    -2.9527470000
H         1.6106890000    -3.3402830000    -3.9010460000
C        -2.5800580000     0.6465580000     1.8408830000
C        -1.8582730000    -1.4038350000     2.9699290000
C        -1.9029840000    -0.7193010000     4.2166450000
H        -1.7494200000    -4.5844290000     1.7552630000
C        -1.7001300000    -2.8171100000     2.9518170000
H        -1.6102700000    -3.3413660000     3.8999630000
C         3.3342700000     1.3059540000    -0.7904160000
C         2.4586400000     1.3376170000    -3.0783890000
C         2.7082650000     2.7363790000    -3.1434200000
H         1.7301110000    -1.2884290000    -5.1262090000
C         2.0995360000     0.6290610000    -4.2584790000
H         2.0474460000     1.1764270000    -5.1965280000
C        -3.3341300000     1.3057220000     0.7907610000
C        -2.4582510000     1.3367850000     3.0786450000
C        -2.7078210000     2.7355400000     3.1440560000
H        -1.7295860000    -1.2898280000     5.1256940000
C        -2.0990430000     0.6279020000     4.2585110000
H        -2.0468600000     1.1750100000     5.1967040000
H         2.5604880000     3.2456560000    -4.0925970000
C         3.0604040000     3.4249130000    -2.0217850000
H         3.1597720000     4.5076080000    -2.0343870000
C         4.0993670000     0.6412530000     0.2452350000
C         3.4017430000     2.7264710000    -0.8297450000
C         3.8447610000     3.4516580000     0.3107590000
C        -4.0994130000     0.6412930000    -0.2449230000
C        -3.4015690000     2.7262290000     0.8304580000
C        -3.8447470000     3.4517110000    -0.3097920000
H        -2.5599260000     3.2445680000     4.0933480000
C        -3.0600570000     3.4243650000     2.0226330000
H        -3.1593870000     4.5070600000     2.0355140000
C         4.7062350000    -0.6737630000     0.1115110000
C         4.4244370000     1.3819490000     1.4081010000
C         5.0065420000     0.7314570000     2.5396320000
H         3.8279900000     4.5382120000     0.2726550000
C         4.2403910000     2.7926550000     1.4359870000
H         4.5125480000     3.3351290000     2.3381410000
C        -4.7063120000    -0.6737340000    -0.1114140000
C        -4.4246880000     1.3822930000    -1.4075390000
C        -5.0070450000     0.7321100000    -2.5391180000
H        -3.8279340000     4.5382560000    -0.2714210000
C        -4.2405980000     2.7929980000    -1.4351120000
H        -4.5129010000     3.3357040000    -2.3370830000
C         4.8817210000    -1.3229140000    -1.1341890000
C         5.2996280000    -1.2887740000     1.2536030000
C         5.9015610000    -2.5624420000     1.1366780000
H         5.1570190000     1.3168500000     3.4437340000
C         5.3697710000    -0.5768500000     2.4886850000
H         5.7965180000    -1.0741950000     3.3563890000
C        -4.8816070000    -1.3231840000     1.1341560000
C        -5.2999410000    -1.2884390000    -1.2535480000
C        -5.9018880000    -2.5621180000    -1.1368340000
H        -5.1576920000     1.3177430000    -3.4430370000
C        -5.3703060000    -0.5761970000    -2.4884350000
H        -5.7972570000    -1.0733010000    -3.3561760000
H         4.5484860000    -0.8341410000    -2.0413050000
C         5.5140990000    -2.5445010000    -1.2324040000
H         5.6424870000    -3.0026700000    -2.2096620000
H         6.3206820000    -3.0188370000     2.0307830000
C         6.0001350000    -3.1925050000    -0.0831850000
H         6.4804870000    -4.1641130000    -0.1641630000
H        -4.5482090000    -0.8346440000     2.0413380000
C        -5.5139990000    -2.5447800000     1.2321820000
H        -5.6422260000    -3.0031850000     2.2093500000
H        -6.3211890000    -3.0182760000    -2.0309760000
C        -6.0002540000    -3.1924890000     0.0828900000
H        -6.4806090000    -4.1641080000     0.1637080000
