# Supplementary material for: Tetraaza[7]–[15]helicenes Synthesized by Two‐Step Strategy: Length‐Controlled Chiral π‐Systems Exhibiting Amplified Circularly Polarized Luminescence
Source: Angew Chem Int Ed Engl. 2026 Jan 9;65(14):e24463. doi: 10.1002/anie.202524463 (PMC13023689; doi:10.1002/anie.202524463)
Supplement: Supplementary file 2 — Supporting Information [file ANIE-65-e24463-s001.zip › SI/TA19HS0_B3LYP.xyz]

114

C         1.5785040000    -1.5771000000     1.9580040000
C        -1.1273260000     0.4008130000    -2.6251240000
C        -1.0625070000     1.6126820000    -3.3650580000
C        -0.3676640000     1.5501810000    -0.6093070000
N        -0.9679390000     0.4314610000    -1.2202040000
C         0.3677020000     1.5502580000     0.6090740000
N         0.9679410000     0.4316160000     1.2201600000
C         1.0625600000     1.6131910000     3.3648200000
C         1.1273280000     0.4011980000     2.6250870000
C         0.8506580000     2.7817840000     2.7031990000
C         0.4879030000     2.7857240000     1.3152810000
C        -0.4878150000     2.7855370000    -1.3157120000
C        -0.8505730000     2.7813810000    -2.7036300000
C         1.8183550000    -2.9677080000     1.9277090000
H         0.8851380000     3.7337840000     3.2242550000
C        -0.1933940000     4.0004780000    -0.6591030000
C         0.1935460000     4.0005730000     0.6584770000
H         0.3214700000     4.9300230000     1.2056060000
N         1.4555980000    -0.7953150000     3.0754920000
C         1.4055710000    -0.8271620000     0.7650200000
C         1.8480600000    -3.5781500000     0.7012970000
C         1.8130270000    -2.8253890000    -0.5105720000
C         1.7628320000    -1.3871450000    -0.5046900000
H        -1.2564820000     1.5645470000    -4.4305810000
H        -0.8850290000     3.7332980000    -3.2248400000
H        -0.3212820000     4.9298470000    -1.2063770000
H         1.2565380000     1.5652320000     4.4303500000
H         1.9205640000    -3.5194180000     2.8568700000
H         1.9414390000    -4.6581820000     0.6232760000
C         1.8316470000    -3.5206150000    -1.7548230000
C         2.1204800000    -0.6985230000    -1.7357220000
N        -1.4556670000    -0.7957590000    -3.0753250000
C        -1.4056350000    -0.8272150000    -0.7648460000
C        -1.5785880000    -1.5773490000    -1.9577050000
C        -1.8184610000    -2.9679470000    -1.9271830000
C        -1.7628660000    -1.3869930000     0.5049640000
C        -1.8481360000    -3.5781940000    -0.7006730000
C        -1.8130740000    -2.8252350000     0.5110730000
H        -1.9206760000    -3.5198030000    -2.8562580000
H        -1.9415210000    -4.6582120000    -0.6224740000
C        -1.8316880000    -3.5202640000     1.7554330000
C        -2.1205000000    -0.6981720000     1.7358870000
C         2.6976160000     0.6339430000    -1.8240340000
C         1.9692250000    -1.4242730000    -2.9564660000
C         2.0232010000    -0.7418200000    -4.2075350000
H         1.8173090000    -4.6073470000    -1.7368670000
C         1.8011630000    -2.8399860000    -2.9370850000
H         1.7205050000    -3.3651490000    -3.8852030000
C        -2.6976860000     0.6342840000     1.8239870000
C        -1.9692400000    -1.4237300000     2.9567480000
C        -2.0232260000    -0.7410770000     4.2077070000
H        -1.8173920000    -4.6069990000     1.7376470000
C        -1.8011880000    -2.8394480000     2.9375870000
H        -1.7205640000    -3.3644630000     3.8857890000
C         3.4607530000     1.3035580000    -0.7762640000
C         2.5723060000     1.3230340000    -3.0697930000
C         2.8115320000     2.7268160000    -3.1402080000
H         1.8556580000    -1.3142610000    -5.1161030000
C         2.2190620000     0.6080060000    -4.2518320000
H         2.1700560000     1.1522250000    -5.1914880000
C        -3.4608350000     1.3036980000     0.7760970000
C        -2.5724310000     1.3235700000     3.0696430000
C        -2.8117640000     2.7273450000     3.1398450000
H        -1.8556550000    -1.3133660000     5.1163670000
C        -2.2191450000     0.6087470000     4.2517940000
H        -2.1701420000     1.1531190000     5.1913610000
H         2.6577130000     3.2314130000    -4.0905610000
C         3.1633920000     3.4234420000    -2.0206680000
H         3.2547580000     4.5064210000    -2.0383270000
C         4.2500750000     0.6524870000     0.2600140000
C         3.5172780000     2.7309780000    -0.8246240000
C         3.9635390000     3.4701400000     0.3097230000
C        -4.2500670000     0.6524320000    -0.2601240000
C        -3.5174370000     2.7311190000     0.8242390000
C        -3.9636720000     3.4700880000    -0.3102440000
H        -2.6579980000     3.2320920000     4.0901280000
C        -3.1636400000     3.4237830000     2.0201950000
H        -3.2550820000     4.5067580000     2.0376900000
C         4.8743410000    -0.6623670000     0.1341660000
C         4.5874660000     1.4119370000     1.4154040000
C         5.2006640000     0.7812790000     2.5462590000
H         3.9333050000     4.5558050000     0.2645870000
C         4.3853480000     2.8234870000     1.4355020000
H         4.6640750000     3.3762910000     2.3289660000
C        -4.8742810000    -0.6624310000    -0.1341260000
C        -4.5873930000     1.4116810000    -1.4156650000
C        -5.2004340000     0.7808070000    -2.5464850000
H        -3.9335070000     4.5557620000    -0.2652660000
C        -4.3853550000     2.8232400000    -1.4359590000
H        -4.6640510000     3.3758930000    -2.3295270000
C         5.0362460000    -1.3339150000    -1.1059590000
C         5.4998790000    -1.2561720000     1.2784970000
C         6.1149190000    -2.5284280000     1.1691280000
H         5.3595300000     1.3796640000     3.4399810000
C         5.5848890000    -0.5241230000     2.5045290000
H         6.0360880000    -1.0029250000     3.3699710000
C        -5.0363030000    -1.3337740000     1.1060940000
C        -5.4996540000    -1.2564630000    -1.2784310000
C        -6.1146360000    -2.5287350000    -1.1689180000
H        -5.3592440000     1.3790430000    -3.4403170000
C        -5.5845730000    -0.5246160000    -2.5045910000
H        -6.0356430000    -1.0035880000    -3.3700060000
H         4.6809060000    -0.8670110000    -2.0142560000
C         5.6822490000    -2.5528770000    -1.1969330000
H         5.7971340000    -3.0252920000    -2.1689270000
H         6.5555990000    -2.9661330000     2.0618900000
C         6.1987710000    -3.1786060000    -0.0447890000
H         6.6882350000    -4.1460340000    -0.1193520000
H        -4.6811010000    -0.8666940000     2.0143550000
C        -5.6822560000    -2.5527540000     1.1972000000
H        -5.7972380000    -3.0250030000     2.1692620000
H        -6.5551840000    -2.9666140000    -2.0616590000
C        -6.1986020000    -3.1787090000     0.0451000000
H        -6.6880200000    -4.1461520000     0.1197690000
