# Supplementary material for: Tetraaza[7]–[15]helicenes Synthesized by Two‐Step Strategy: Length‐Controlled Chiral π‐Systems Exhibiting Amplified Circularly Polarized Luminescence
Source: Angew Chem Int Ed Engl. 2026 Jan 9;65(14):e24463. doi: 10.1002/anie.202524463 (PMC13023689; doi:10.1002/anie.202524463)
Supplement: Supplementary file 2 — Supporting Information [file ANIE-65-e24463-s001.zip › SI/TA13HS0_PBE0.xyz]

78

C        -0.7434590000     1.6964590000    -2.3956130000
C         1.5668450000    -0.2623110000     2.3767550000
C         2.2267750000    -1.4670770000     2.7265520000
C         0.3216890000    -1.4077940000     0.6319610000
N         0.5155810000    -0.2888620000     1.4456640000
C        -0.3213930000    -1.4078070000    -0.6319140000
N        -0.5155710000    -0.2888460000    -1.4455070000
C        -2.2264300000    -1.4673860000    -2.7265270000
C        -1.5668400000    -0.2624730000    -2.3765890000
C        -1.8049690000    -2.6332330000    -2.1746830000
C        -0.8471250000    -2.6366840000    -1.1135320000
C         0.8477930000    -2.6365750000     1.1134220000
C         1.8056540000    -2.6329750000     2.1745580000
C        -0.5620550000     3.0782490000    -2.5997590000
H        -2.2266030000    -3.5847720000    -2.4854220000
C         0.4524170000    -3.8494760000     0.5143060000
C        -0.4513840000    -3.8495440000    -0.5145690000
H        -0.8438230000    -4.7785250000    -0.9182380000
N        -1.7340290000     0.9236360000    -2.9220120000
C         0.1182450000     0.9537910000    -1.5533000000
C         0.4635930000     3.6831020000    -1.9294310000
C         1.4197810000     2.9329940000    -1.1875820000
C         1.3627120000     1.5019320000    -1.1081750000
H         3.0027460000    -1.4170170000     3.4824140000
H         2.2275810000    -3.5844260000     2.4851700000
H         0.8451310000    -4.7783910000     0.9178580000
H        -3.0024190000    -1.4174450000    -3.4823780000
H        -1.2556940000     3.6286560000    -3.2279170000
H         0.6001240000     4.7603210000    -1.9826460000
C         2.4587910000     3.6323030000    -0.5175080000
C         2.5542300000     0.8078070000    -0.6641830000
N         1.7336440000     0.9237560000     2.9223840000
C        -0.1184310000     0.9536840000     1.5533860000
C         0.7430160000     1.6964380000     2.3958860000
C         0.5613520000     3.0781820000     2.6001060000
C        -1.3628860000     1.5016740000     1.1080400000
C        -0.4642620000     3.6829280000     1.9296260000
C        -1.4201850000     2.9327250000     1.1875270000
H         1.2547740000     3.6286420000     3.2284560000
H        -0.6009920000     4.7601160000     1.9829230000
C        -2.4591940000     3.6319160000     0.5173270000
C        -2.5542570000     0.8073970000     0.6639000000
C         2.9120320000    -0.5468800000    -1.0444810000
C         3.5120670000     1.5459730000     0.0774410000
C         4.6196160000     0.8833830000     0.6878980000
H         2.4468780000     4.7192250000    -0.5448150000
C         3.4185800000     2.9602790000     0.1770060000
H         4.1759140000     3.4930060000     0.7465160000
C        -2.9119630000    -0.5472750000     1.0443190000
C        -3.5121770000     1.5454700000    -0.0777120000
C        -4.6197090000     0.8827660000    -0.6880800000
H        -2.4474350000     4.7188380000     0.5446940000
C        -3.4188370000     2.9597860000    -0.1772830000
H        -4.1762170000     3.4924250000    -0.7468130000
C         2.2911570000    -1.2421790000    -2.1094680000
C         4.0366740000    -1.1750010000    -0.4271300000
C         4.3981670000    -2.4905740000    -0.7922740000
H         5.2845190000     1.4741900000     1.3133990000
C         4.8431580000    -0.4427060000     0.4931400000
H         5.6801380000    -0.9461220000     0.9712420000
C        -2.2909790000    -1.2424260000     2.1093370000
C        -4.0366410000    -1.1754840000     0.4271300000
C        -4.3980770000    -2.4910200000     0.7924620000
H        -5.2846710000     1.4734890000    -1.3135960000
C        -4.8431960000    -0.4433100000    -0.4931730000
H        -5.6801850000    -0.9468050000    -0.9711760000
H         5.2437760000    -2.9523180000    -0.2872460000
C         3.7302750000    -3.1603970000    -1.7931990000
H         4.0279320000    -4.1664720000    -2.0766800000
H         1.5197810000    -0.7505840000    -2.6899930000
C         2.6879580000    -2.5115980000    -2.4769340000
H         2.1947810000    -3.0052580000    -3.3101640000
H        -1.5195560000    -0.7507390000     2.6897270000
C        -2.6877110000    -2.5118160000     2.4769750000
H        -2.1944430000    -3.0053760000     3.3102090000
H        -5.2437250000    -2.9528400000     0.2875690000
C        -3.7300790000    -3.1607130000     1.7934020000
H        -4.0276910000    -4.1667620000     2.0770200000
