# Supplementary material for: Tetraaza[7]–[15]helicenes Synthesized by Two‐Step Strategy: Length‐Controlled Chiral π‐Systems Exhibiting Amplified Circularly Polarized Luminescence
Source: Angew Chem Int Ed Engl. 2026 Jan 9;65(14):e24463. doi: 10.1002/anie.202524463 (PMC13023689; doi:10.1002/anie.202524463)
Supplement: Supplementary file 2 — Supporting Information [file ANIE-65-e24463-s001.zip › SI/TA13HS1_PBE0.xyz]

78

C        -0.3938620000     1.9087500000    -2.3415550000
C         1.3071150000    -0.0232540000     2.4622200000
C         1.9623430000    -1.1821360000     2.8799610000
C         0.2331060000    -1.2504480000     0.6558480000
N         0.3196820000    -0.1260110000     1.4758260000
C        -0.2330620000    -1.2504400000    -0.6560480000
N        -0.3196330000    -0.1260000000    -1.4760250000
C        -1.9622020000    -1.1821740000    -2.8802460000
C        -1.3069890000    -0.0232790000    -2.4625050000
C        -1.5882030000    -2.4069130000    -2.3236680000
C        -0.7284010000    -2.4747960000    -1.2205780000
C         0.7284980000    -2.4747950000     1.2203530000
C         1.5883300000    -2.4068920000     2.3234130000
C        -0.0976540000     3.2902730000    -2.4496190000
H        -2.0078860000    -3.3293410000    -2.7155030000
C         0.3782170000    -3.6996420000     0.5661910000
C        -0.3780950000    -3.6996430000    -0.5664300000
H        -0.7083250000    -4.6330520000    -1.0146720000
N        -1.3901210000     1.2261870000    -2.9474440000
C         0.3867810000     1.0731760000    -1.4971720000
C         0.9345180000     3.7801740000    -1.6966680000
C         1.7892470000     2.9250100000    -0.9411560000
C         1.6250490000     1.4906290000    -0.9685490000
H         2.6945710000    -1.1106780000     3.6759650000
H         2.0080390000    -3.3293110000     2.7152400000
H         0.7084640000    -4.6330520000     1.0144220000
H        -2.6943920000    -1.1107380000    -3.6762860000
H        -0.7149060000     3.9296140000    -3.0733490000
H         1.1418040000     4.8470540000    -1.6744390000
C         2.8050010000     3.4839110000    -0.1299100000
C         2.7263040000     0.6703380000    -0.4986990000
N         1.3902900000     1.2262330000     2.9471070000
C        -0.3867620000     1.0731490000     1.4970150000
C         0.3939520000     1.9087600000     2.3413110000
C         0.0977200000     3.2902760000     2.4493810000
C        -1.6251020000     1.4905600000     0.9685170000
C        -0.9345810000     3.7801290000     1.6965790000
C        -1.7893790000     2.9249330000     0.9411850000
H         0.7150390000     3.9296500000     3.0730100000
H        -1.1419170000     4.8470000000     1.6743790000
C        -2.8053140000     3.4838090000     0.1301550000
C        -2.7263710000     0.6702250000     0.4987670000
C         3.0138330000    -0.6635290000    -0.9749110000
C         3.6604700000     1.2715540000     0.3782150000
C         4.6670290000     0.4813550000     1.0048250000
H         2.8801830000     4.5665430000    -0.0652200000
C         3.6459080000     2.6799630000     0.5909100000
H         4.3824820000     3.1095890000     1.2650330000
C        -3.0137940000    -0.6636480000     0.9750050000
C        -3.6607170000     1.2714260000    -0.3779700000
C        -4.6673230000     0.4811940000    -1.0044740000
H        -2.8805860000     4.5664400000     0.0655480000
C        -3.6463120000     2.6798510000    -0.5905500000
H        -4.3830440000     3.1094750000    -1.2645010000
C         2.4265160000    -1.2175480000    -2.1398220000
C         4.0450840000    -1.4260440000    -0.3399550000
C         4.3414260000    -2.7313870000    -0.7978160000
H         5.3184670000     0.9614440000     1.7310750000
C         4.8203810000    -0.8383390000     0.6967910000
H         5.5824640000    -1.4396590000     1.1868600000
C        -2.4263050000    -1.2176320000     2.1398430000
C        -4.0451170000    -1.4261910000     0.3401960000
C        -4.3413850000    -2.7315250000     0.7981320000
H        -5.3188960000     0.9612790000    -1.7306050000
C        -4.8205700000    -0.8385130000    -0.6964520000
H        -5.5826970000    -1.4398590000    -1.1864220000
H         5.1123850000    -3.2966550000    -0.2787520000
C         3.7059180000    -3.2593410000    -1.8971460000
H         3.9526050000    -4.2568140000    -2.2507980000
H         1.7299730000    -0.6250760000    -2.7207470000
C         2.7628910000    -2.4751280000    -2.5903110000
H         2.3018790000    -2.8586240000    -3.4967830000
H        -1.7296790000    -0.6251350000     2.7206490000
C        -2.7626160000    -2.4751990000     2.5904170000
H        -2.3014810000    -2.8586650000     3.4968390000
H        -5.1124090000    -3.2968110000     0.2791850000
C        -3.7057350000    -3.2594370000     1.8974010000
H        -3.9523690000    -4.2569000000     2.2511160000
