# Supplementary material for: Tetraaza[7]–[15]helicenes Synthesized by Two‐Step Strategy: Length‐Controlled Chiral π‐Systems Exhibiting Amplified Circularly Polarized Luminescence
Source: Angew Chem Int Ed Engl. 2026 Jan 9;65(14):e24463. doi: 10.1002/anie.202524463 (PMC13023689; doi:10.1002/anie.202524463)
Supplement: Supplementary file 2 — Supporting Information [file ANIE-65-e24463-s001.zip › SI/TA15HS1_B3LYP.xyz]

90

C         0.8371180000     2.1803480000    -2.2690970000
C        -0.0928430000     0.2362100000     2.8065700000
C         0.2589800000    -0.9326780000     3.4908810000
C        -0.1342160000    -0.9850090000     0.6869560000
N        -0.4755610000     0.1408030000     1.4541100000
C         0.1343380000    -0.9850680000    -0.6867700000
N         0.4756090000     0.1406890000    -1.4540380000
C        -0.2589280000    -0.9330130000    -3.4906900000
C         0.0928520000     0.2359540000    -2.8064950000
C        -0.2024040000    -2.1540120000    -2.8155720000
C        -0.0102460000    -2.2154810000    -1.4237650000
C         0.0104280000    -2.2153470000     1.4240680000
C         0.2025510000    -2.1537410000     2.8158750000
C         1.1894260000     3.5556690000    -2.2496120000
H        -0.3636070000    -3.0803980000    -3.3592950000
C         0.0397190000    -3.4417870000     0.6820740000
C        -0.0394620000    -3.4418540000    -0.6816560000
H        -0.0989190000    -4.3749850000    -1.2350800000
N         0.2552290000     1.4864530000    -3.2796100000
C         1.1073280000     1.3499560000    -1.1399140000
C         1.7776980000     4.0480380000    -1.1127120000
C         2.1670420000     3.1933290000    -0.0341220000
C         1.9954340000     1.7555250000    -0.1205540000
H         0.4977770000    -0.8683110000     4.5458480000
H         0.3637910000    -3.0800690000     3.3596860000
H         0.0992180000    -4.3748630000     1.2355860000
H        -0.4977530000    -0.8687590000    -4.5456560000
H         0.9530010000     4.1870010000    -3.1004120000
H         1.9824200000     5.1107850000    -1.0141610000
C         2.7010210000     3.7484160000     1.1550550000
C         2.7544000000     0.9160780000     0.8059700000
N        -0.2552740000     1.4867440000     3.2795640000
C        -1.1072860000     1.3500330000     1.1398460000
C        -0.8371190000     2.1805380000     2.2689530000
C        -1.1893940000     3.5558630000     2.2493090000
C        -1.9953130000     1.7555260000     0.1203820000
C        -1.7775670000     4.0481350000     1.1123140000
C        -2.1668540000     3.1933270000     0.0337850000
H        -0.9529990000     4.1872740000     3.1000580000
H        -1.9822410000     5.1108790000     1.0136360000
C        -2.7007050000     3.7483180000    -1.1554980000
C        -2.7542390000     0.9160220000    -0.8061220000
C         3.2243270000    -0.4281450000     0.5499820000
C         3.1216260000     1.5215250000     2.0475550000
C         3.6031490000     0.7199540000     3.1192200000
H         2.7754900000     4.8294610000     1.2384100000
C         3.0580740000     2.9380340000     2.2042050000
H         3.3821100000     3.3659630000     3.1490560000
C        -3.2243120000    -0.4281220000    -0.5500000000
C        -3.1213480000     1.5213580000    -2.0477960000
C        -3.6028800000     0.7197030000    -3.1193940000
H        -2.7751180000     4.8293590000    -1.2389650000
C        -3.0577080000     2.9378480000    -2.2045920000
H        -3.3816560000     3.3656960000    -3.1495100000
C         3.4804260000    -0.9988860000    -0.7748920000
C         3.6213300000    -1.2212800000     1.6743390000
C         3.9179290000    -2.6122440000     1.5156200000
H         3.8179750000     1.1990860000     4.0708290000
C         3.7645280000    -0.6297300000     2.9570480000
H         4.0734120000    -1.2573770000     3.7889800000
C        -3.4805680000    -0.9986340000     0.7749370000
C        -3.6213820000    -1.2213460000    -1.6742680000
C        -3.9182250000    -2.6122380000    -1.5153690000
H        -3.8176120000     1.1987450000    -4.0710700000
C        -3.7644260000    -0.6299420000    -2.9570630000
H        -4.0733510000    -1.2576550000    -3.7889300000
H         4.1350540000    -3.1914130000     2.4098180000
C         3.9398190000    -3.1955250000     0.2856700000
H         4.1535530000    -4.2552730000     0.1717340000
C         3.5866750000    -0.2203370000    -1.9551500000
C         3.7910790000    -2.3935330000    -0.8912620000
C         4.0425710000    -2.9589720000    -2.1646480000
C        -3.5867120000    -0.2198920000     1.9550750000
C        -3.7914830000    -2.3932060000     0.8914900000
C        -4.0431600000    -2.9584100000     2.1649450000
H        -4.1354090000    -3.1914930000    -2.4094970000
C        -3.9402980000    -3.1953390000    -0.2853370000
H        -4.1542330000    -4.2550320000    -0.1712620000
H         3.4749160000     0.8538160000    -1.8977550000
C         3.8792680000    -0.7872330000    -3.1838880000
H         3.9623560000    -0.1492820000    -4.0596660000
H         4.2478720000    -4.0253550000    -2.2234580000
C         4.0761990000    -2.1755030000    -3.3017060000
H         4.2860540000    -2.6199320000    -4.2709490000
H        -3.4747260000     0.8542310000     1.8975260000
C        -3.8794800000    -0.7865540000     3.1838790000
H        -3.9624830000    -0.1484600000     4.0595620000
H        -4.2486710000    -4.0247450000     2.2238980000
C        -4.0766990000    -2.1747670000     3.3018860000
H        -4.2866920000    -2.6190140000     4.2711820000
