# Supplementary material for: Tetraaza[7]–[15]helicenes Synthesized by Two‐Step Strategy: Length‐Controlled Chiral π‐Systems Exhibiting Amplified Circularly Polarized Luminescence
Source: Angew Chem Int Ed Engl. 2026 Jan 9;65(14):e24463. doi: 10.1002/anie.202524463 (PMC13023689; doi:10.1002/anie.202524463)
Supplement: Supplementary file 2 — Supporting Information [file ANIE-65-e24463-s001.zip › SI/TA17HS1_CAMB3LYP.xyz]

102

C        -1.6701440000     1.6732800000     2.0302450000
C         1.2834830000     0.5488530000    -2.3930210000
C         1.2892390000    -0.4475120000    -3.3613940000
C         0.4185230000    -1.0182750000    -0.7444720000
N         1.0549140000     0.1883630000    -1.0593490000
C        -0.4261380000    -1.2288000000     0.3398130000
N        -1.0736240000    -0.2303540000     1.0763900000
C        -1.2737380000    -1.6819950000     2.9866920000
C        -1.2905010000    -0.3896730000     2.4516200000
C        -1.0363390000    -2.7584660000     2.1422360000
C        -0.6084510000    -2.5684370000     0.8223410000
C         0.6259510000    -2.0841750000    -1.6839550000
C         1.0620170000    -1.7704660000    -2.9712900000
C        -1.8915470000     3.0675270000     2.1284640000
H        -1.1203840000    -3.7724760000     2.5199260000
C         0.2843600000    -3.4149980000    -1.2710330000
C        -0.2475250000    -3.6494030000    -0.0450300000
H        -0.4335610000    -4.6629030000     0.2969820000
N        -1.6000750000     0.7688550000     3.0386540000
C        -1.4654440000     1.0710180000     0.7680980000
C        -1.8735160000     3.7968030000     0.9740280000
C        -1.7924260000     3.1755030000    -0.3058870000
C        -1.7517980000     1.7496780000    -0.4347230000
H         1.5275260000    -0.1836490000    -4.3840990000
H         1.1680720000    -2.5711450000    -3.6961900000
H         0.4882840000    -4.2316350000    -1.9566880000
H        -1.5077600000    -1.8131250000     4.0358300000
H        -2.0174970000     3.5278590000     3.1024880000
H        -1.9512370000     4.8795420000     1.0059600000
C        -1.7449600000     3.9761220000    -1.4790410000
C        -2.0600340000     1.1693050000    -1.7329550000
N         1.5880310000     1.8555290000    -2.5005770000
C         1.4471820000     1.2758260000    -0.2879410000
C         1.6507210000     2.3135710000    -1.2363910000
C         1.8705250000     3.6458170000    -0.7953510000
C         1.7445540000     1.4461190000     1.0739870000
C         1.8510320000     3.8796470000     0.5471190000
C         1.7720160000     2.8158170000     1.4993510000
H         1.9953540000     4.4413160000    -1.5217070000
H         1.9251770000     4.8929640000     0.9304030000
C         1.7109200000     3.1021820000     2.8836220000
C         2.0631270000     0.4137140000     2.0478340000
C        -2.6142690000    -0.1507260000    -1.9517300000
C        -1.8426740000     1.9902860000    -2.8640470000
C        -1.8265340000     1.4221900000    -4.1657220000
H        -1.7219730000     5.0561470000    -1.3677870000
C        -1.6643480000     3.3983800000    -2.7077920000
H        -1.5397910000     4.0022900000    -3.6015670000
C         2.6373930000    -0.8766350000     1.7410230000
C         1.8329040000     0.7351110000     3.4060170000
C         1.8296530000    -0.2908200000     4.3892340000
H         1.6757490000     4.1403290000     3.2001490000
C         1.6318600000     2.0902260000     3.7971020000
H         1.4957820000     2.3051120000     4.8527550000
C        -3.4107120000    -0.9163130000    -1.0036690000
C        -2.4283370000    -0.7235080000    -3.2392070000
C        -2.6575810000    -2.1122770000    -3.4480490000
H        -1.6083180000     2.0673080000    -5.0116000000
C        -2.0176810000     0.0856060000    -4.3312760000
H        -1.9173360000    -0.3766940000    -5.3089580000
C         3.4303920000    -1.2076750000     0.5654220000
C         2.4683810000    -1.9043680000     2.7107340000
C         2.7179560000    -3.2626250000     2.3685520000
H         1.6020700000    -0.0255590000     5.4173550000
C         2.0495740000    -1.5840940000     4.0285430000
H         1.9611260000    -2.3880920000     4.7532560000
H        -2.4437770000    -2.5285620000    -4.4282330000
C        -3.0952150000    -2.8979940000    -2.4317590000
H        -3.2131960000    -3.9698560000    -2.5603420000
C        -4.2319970000    -0.3394010000     0.0528500000
C        -3.5249700000    -2.3073030000    -1.2089550000
C        -4.1337960000    -3.1408460000    -0.2180690000
C         4.2286860000    -0.2578250000    -0.1976570000
C         3.5594010000    -2.5687710000     0.2187940000
C         4.1588250000    -2.9489790000    -1.0230180000
H         2.5213450000    -4.0270990000     3.1145410000
C         3.1534710000    -3.5901460000     1.1255860000
H         3.2858620000    -4.6272060000     0.8318930000
C        -4.5911150000     1.0296080000     0.0979630000
C        -4.8344410000    -1.1941340000     1.0160470000
C        -5.6281500000    -0.6481780000     2.0496850000
H        -4.1220860000    -4.2148890000    -0.3805280000
C        -4.7110450000    -2.6115040000     0.8857850000
H        -5.1574390000    -3.2465580000     1.6456270000
C         4.5749220000     1.0287390000     0.2819530000
C         4.8200250000    -0.6673220000    -1.4241700000
C         5.5895090000     0.2458260000    -2.1794150000
H         4.1588980000    -4.0029040000    -1.2862740000
C         4.7106850000    -2.0273050000    -1.8470300000
H         5.1479780000    -2.3152850000    -2.7987240000
H        -4.2544620000     1.6931670000    -0.6856830000
C        -5.4022730000     1.5342630000     1.0873210000
H        -5.6633790000     2.5881440000     1.0783470000
H        -6.0481040000    -1.3253260000     2.7884790000
C        -5.9007520000     0.6962520000     2.0994990000
H        -6.5232700000     1.1036760000     2.8901800000
H         4.2484940000     1.3347860000     1.2657470000
C         5.3628610000     1.8871910000    -0.4489270000
H         5.6157020000     2.8602240000    -0.0387740000
H         6.0015520000    -0.0890930000    -3.1274130000
C         5.8493940000     1.5102800000    -1.7123970000
H         6.4533170000     2.1996960000    -2.2943160000
