# Supplementary material for: Tetraaza[7]–[15]helicenes Synthesized by Two‐Step Strategy: Length‐Controlled Chiral π‐Systems Exhibiting Amplified Circularly Polarized Luminescence
Source: Angew Chem Int Ed Engl. 2026 Jan 9;65(14):e24463. doi: 10.1002/anie.202524463 (PMC13023689; doi:10.1002/anie.202524463)
Supplement: Supplementary file 2 — Supporting Information [file ANIE-65-e24463-s001.zip › SI/TA[n]H_MO_TDDFT_B3LYP_S0geometry.txt]

TA[7]H
 Excited State   1:      Singlet-A      2.8645 eV  432.83 nm  f=0.1789  <S**2>=0.000
      88 -> 99        -0.01021
      89 -> 94        -0.02097
      90 -> 94         0.02475
      90 -> 97         0.01702
      91 -> 95        -0.03672
      91 -> 96        -0.02052
      92 -> 95        -0.06514
      92 -> 96         0.02344
      93 -> 94         0.70122 *
      89 <- 94        -0.01307
      92 <- 95        -0.01615
      93 <- 94        -0.03116

TA[9]H
 Excited State   1:      Singlet-A      2.7506 eV  450.75 nm  f=0.1114  <S**2>=0.000
     103 ->120        -0.01153
     114 ->120         0.01054
     115 ->121         0.01336
     116 ->121        -0.02429
     116 ->122         0.01227
     116 ->125         0.01389
     117 ->120         0.03989
     117 ->124         0.01712
     118 ->121         0.06723
     118 ->122         0.03237
     118 ->126         0.01329
     119 ->120         0.70038 *
     114 <-120         0.01157
     119 <-120        -0.02507

TA[11]H
 Excited State   1:      Singlet-A      2.5120 eV  493.58 nm  f=0.1055  <S**2>=0.000
     140 ->148         0.01357
     142 ->146         0.02412
     142 ->149         0.01512
     143 ->147        -0.03032
     144 ->147        -0.04383
     144 ->148        -0.01638
     144 ->151        -0.01293
     145 ->146         0.70350 *
     145 ->150        -0.01815
     145 <-146        -0.02358

TA[13]H
 Excited State   1:      Singlet-A      2.6188 eV  473.43 nm  f=0.0952  <S**2>=0.000
     165 ->174         0.01048
     166 ->173        -0.01842
     168 ->172        -0.03965
     168 ->176         0.01673
     169 ->177         0.01451
     170 ->173         0.04423
     170 ->174         0.05551
     171 ->172         0.69979 *
     171 ->175         0.04325
     171 <-172        -0.02162

TA[15]H
 Excited State   1:      Singlet-A      2.5460 eV  486.98 nm  f=0.1216  <S**2>=0.000
     191 ->199        -0.01618
     194 ->199        -0.01724
     194 ->200        -0.01413
     194 ->203         0.01607
     195 ->198         0.02594
     196 ->199         0.01251
     196 ->200         0.05673
     196 ->205         0.01175
     197 ->198         0.70183 *
     197 ->202        -0.03004
     197 ->204        -0.01443
     197 <-198        -0.01953

TA[17]H
 Excited State   1:      Singlet-A      2.5049 eV  494.98 nm  f=0.1135  <S**2>=0.000
     215 -> 225        0.01081
     218 -> 229        0.01081
     220 -> 225        0.01788
     220 -> 227       -0.01679
     220 -> 229        0.01709
     221 -> 224        0.01731
     222 -> 225        0.03847
     222 -> 227       -0.05052
     222 -> 230        0.01450
     223 -> 224        0.70094 *
     223 -> 226       -0.04048
     223 -> 232        0.01817
     223 <- 224       -0.01823

TA[19]H
 Excited State   1:      Singlet-A      2.5034 eV  495.27 nm  f=0.1046  <S**2>=0.000
     242 -> 251       -0.01145
     245 -> 255        0.01823
     246 -> 251       -0.01593
     246 -> 255        0.01890
     247 -> 250       -0.04501
     248 -> 251        0.03094
     248 -> 253       -0.05944
     248 -> 255       -0.02199
     248 -> 259        0.01520
     249 -> 250        0.69825 *
     249 -> 252        0.04630
     249 -> 256        0.02155
     249 <- 250       -0.01812

TA[21]H
 Excited State   1:      Singlet-A      2.4722 eV  501.52 nm  f=0.1268  <S**2>=0.000
     266 -> 277       -0.01056
     268 -> 278       -0.01486
     269 -> 279       -0.01184
     270 -> 277        0.01210
     270 -> 281       -0.01078
     270 -> 282       -0.01201
     271 -> 276        0.02254
     272 -> 277       -0.02884
     272 -> 281       -0.01563
     273 -> 276        0.01474
     273 -> 278        0.01114
     274 -> 277       -0.05820
     274 -> 279       -0.06476
     274 -> 281       -0.01483
     274 -> 286        0.01382
     275 -> 276        0.69700 *
     275 -> 278        0.03971
     275 -> 284       -0.01963
     275 <- 276       -0.01537
