# Supplementary material for: Tetraaza[7]–[15]helicenes Synthesized by Two‐Step Strategy: Length‐Controlled Chiral π‐Systems Exhibiting Amplified Circularly Polarized Luminescence
Source: Angew Chem Int Ed Engl. 2026 Jan 9;65(14):e24463. doi: 10.1002/anie.202524463 (PMC13023689; doi:10.1002/anie.202524463)
Supplement: Supplementary file 2 — Supporting Information [file ANIE-65-e24463-s001.zip › SI/TA21HS0_PBE0.xyz]

126

C         1.1032660000    -1.3537520000     2.2380070000
C        -0.5382500000     0.6174580000    -2.7894950000
C        -0.3341810000     1.8268110000    -3.5008450000
C        -0.2261110000     1.7613260000    -0.6723200000
N        -0.6677020000     0.6441840000    -1.3908130000
C         0.2262550000     1.7613710000     0.6723020000
N         0.6677670000     0.6442800000     1.3909080000
C         0.3342760000     1.8271380000     3.5008150000
C         0.5382820000     0.6177100000     2.7895860000
C         0.2725090000     2.9933130000     2.8114030000
C         0.2008570000     2.9931380000     1.3831710000
C        -0.2005920000     2.9930170000    -1.3833150000
C        -0.2723040000     2.9930480000    -2.8115500000
C         1.3490730000    -2.7401490000     2.2644660000
H         0.2070930000     3.9475780000     3.3261630000
C        -0.0528330000     4.2060520000    -0.6827710000
C         0.0532590000     4.2061160000     0.6824920000
H         0.0668150000     5.1344410000     1.2467830000
N         0.7618880000    -0.5730850000     3.3010230000
C         1.1742470000    -0.6105890000     1.0357990000
C         1.6299850000    -3.3527490000     1.0755490000
C         1.8418660000    -2.6050590000    -0.1169780000
C         1.7796020000    -1.1743150000    -0.1296620000
H        -0.3066320000     1.7764620000    -4.5837210000
H        -0.2068390000     3.9472570000    -3.3264060000
H        -0.0662910000     5.1343230000    -1.2471560000
H         0.3067210000     1.7768980000     4.5836960000
H         1.2598260000    -3.2875970000     3.1977940000
H         1.7443830000    -4.4325420000     1.0218170000
C         2.1219700000    -3.3047310000    -1.3236720000
C         2.3623730000    -0.4917890000    -1.2664800000
N        -0.7619110000    -0.5733790000    -3.3008020000
C        -1.1742640000    -0.6106140000    -1.0355790000
C        -1.1032530000    -1.3539280000    -2.2376880000
C        -1.3490070000    -2.7403410000    -2.2639590000
C        -1.7795920000    -1.1742230000     0.1299490000
C        -1.6299510000    -3.3527950000    -1.0749710000
C        -1.8418520000    -2.6049640000     0.1174590000
H        -1.2597670000    -3.2879180000    -3.1972120000
H        -1.7443620000    -4.4325820000    -1.0211270000
C        -2.1219420000    -3.3044440000     1.3242780000
C        -2.3624150000    -0.4915570000     1.2666580000
C         2.9081750000     0.8462310000    -1.2473290000
C         2.4677160000    -1.2172290000    -2.4841070000
C         2.7491810000    -0.5333220000    -3.6990980000
H         2.1172670000    -4.3917410000    -1.2994580000
C         2.3213220000    -2.6321030000    -2.4905900000
H         2.4424420000    -3.1620300000    -3.4320180000
C        -2.9082770000     0.8464320000     1.2472070000
C        -2.4677520000    -1.2167790000     2.4844050000
C        -2.7493070000    -0.5326640000     3.6992510000
H        -2.1171870000    -4.3914590000     1.3002520000
C        -2.3212920000    -2.6316520000     2.4910970000
H        -2.4423390000    -3.1614610000     3.4326000000
C         3.4447750000     1.5051280000    -0.0742550000
C         3.0289670000     1.5340330000    -2.4853010000
C         3.2921000000     2.9330600000    -2.4991730000
H         2.7726480000    -1.1085330000    -4.6212980000
C         2.9216920000     0.8182700000    -3.7092950000
H         3.0482580000     1.3621020000    -4.6424070000
C        -3.4447390000     1.5051100000     0.0739460000
C        -3.0291630000     1.5344690000     2.4850530000
C        -3.2923230000     2.9334890000     2.4986260000
H        -2.7728150000    -1.1076920000     4.6215620000
C        -2.9219160000     0.8189200000     3.7091720000
H        -3.0485820000     1.3629100000     4.6421800000
H         3.3339040000     3.4430190000    -3.4585990000
C         3.4254140000     3.6218120000    -1.3307080000
H         3.5311640000     4.7039920000    -1.3248830000
C         3.9785330000     0.8280120000     1.0919780000
C         3.5226480000     2.9230280000    -0.0935900000
C         3.7217640000     3.6399990000     1.1199910000
C        -3.9783970000     0.8278040000    -1.0922390000
C        -3.5225730000     2.9230130000     0.0930170000
C        -3.7213910000     3.6397620000    -1.1207520000
H        -3.3342080000     3.4436580000     3.4579380000
C        -3.4255130000     3.6220200000     1.3300130000
H        -3.5312030000     4.7042050000     1.3239870000
C         4.5762800000    -0.4918450000     1.1037140000
C         3.9888830000     1.5547890000     2.3132360000
C         4.1882700000     0.8730690000     3.5459830000
H         3.7269900000     4.7268160000     1.0865740000
C         3.8342830000     2.9706880000     2.3016210000
H         3.8861380000     3.5048250000     3.2472840000
C        -4.5762850000    -0.4919840000    -1.1037780000
C        -3.9885760000     1.5543560000    -2.3136320000
C        -4.1880230000     0.8724670000    -3.5462680000
H        -3.7265080000     4.7265870000    -1.0875500000
C        -3.8338040000     2.9702430000    -2.3022620000
H        -3.8855090000     3.5042100000    -3.2480280000
C         5.2356880000    -1.1120290000    -0.0346450000
C         4.6700860000    -1.1653150000     2.3460190000
C         5.0797670000    -2.5332470000     2.3974340000
H         4.1235030000     1.4427470000     4.4698560000
C         4.4179550000    -0.4700220000     3.5617860000
H         4.5013840000    -1.0133960000     4.4997650000
C        -5.2358110000    -1.1119070000     0.0346620000
C        -4.6701460000    -1.1656480000    -2.3459760000
C        -5.0799420000    -2.5335620000    -2.3971680000
H        -4.1231950000     1.4419900000    -4.4702320000
C        -4.4179070000    -0.4705930000    -3.5618500000
H        -4.5014120000    -1.0140960000    -4.4997480000
C         5.6348920000    -0.3923090000    -1.1865670000
C         5.6484090000    -2.4747230000     0.0533560000
C         6.2932720000    -3.0895690000    -1.0441760000
H         5.0562010000    -3.0367870000     3.3610890000
C         5.4936210000    -3.1867280000     1.2803680000
H         5.7896200000    -4.2324030000     1.3200970000
C        -5.6349270000    -0.3919530000     1.1864610000
C        -5.6487080000    -2.4745600000    -0.0531320000
C        -6.2937270000    -3.0891240000     1.0444590000
H        -5.0563390000    -3.0372700000    -3.3607360000
C        -5.4939310000    -3.1868020000    -1.2800150000
H        -5.7900030000    -4.2324620000    -1.3195620000
H         5.4488150000     0.6731830000    -1.2398800000
C         6.3045260000    -1.0010430000    -2.2271340000
H         6.6055440000    -0.4094220000    -3.0878400000
H         6.5700660000    -4.1381550000    -0.9581420000
C         6.6075480000    -2.3731670000    -2.1767360000
H         7.1178100000    -2.8526520000    -3.0080350000
H        -5.4486490000     0.6735120000     1.2396360000
C        -6.3047100000    -1.0004140000     2.2270950000
H        -6.6056640000    -0.4086040000     3.0876940000
H        -6.5706660000    -4.1376860000     0.9585810000
C        -6.6079620000    -2.3724910000     2.1768870000
H        -7.1183530000    -2.8517690000     3.0082270000
