# Supplementary material for: Tetraaza[7]–[15]helicenes Synthesized by Two‐Step Strategy: Length‐Controlled Chiral π‐Systems Exhibiting Amplified Circularly Polarized Luminescence
Source: Angew Chem Int Ed Engl. 2026 Jan 9;65(14):e24463. doi: 10.1002/anie.202524463 (PMC13023689; doi:10.1002/anie.202524463)
Supplement: Supplementary file 2 — Supporting Information [file ANIE-65-e24463-s001.zip › SI/TA21HS1_PBE0.xyz]

126

C        -1.1311040000    -1.5358370000    -2.0485750000
C         0.5529140000     0.4105810000     2.7250170000
C         0.3338590000     1.5754440000     3.4663070000
C         0.2484270000     1.6393120000     0.6518150000
N         0.7148690000     0.5192690000     1.3392190000
C        -0.2485870000     1.6388550000    -0.6539620000
N        -0.7153790000     0.5184510000    -1.3405140000
C        -0.3323540000     1.5730300000    -3.4684000000
C        -0.5524460000     0.4086160000    -2.7262350000
C        -0.2726410000     2.7946440000    -2.8045440000
C        -0.2228760000     2.8610940000    -1.4027530000
C         0.2239410000     2.8621420000     1.3996040000
C         0.2746550000     2.7966560000     2.8012550000
C        -1.3871220000    -2.9251590000    -1.9343620000
H        -0.2046460000     3.7186160000    -3.3722220000
C         0.0720030000     4.0850070000     0.6761830000
C        -0.0698540000     4.0843930000    -0.6803850000
H        -0.0986320000     5.0171200000    -1.2376360000
N        -0.7538710000    -0.8464990000    -3.1503570000
C        -1.2441290000    -0.6944730000    -0.9119510000
C        -1.7170150000    -3.4137010000    -0.6985980000
C        -1.9535330000    -2.5521860000     0.4122280000
C        -1.8898010000    -1.1206590000     0.2641550000
H         0.2728100000     1.5026940000     4.5460910000
H         0.2077390000     3.7210940000     3.3683100000
H         0.1017710000     5.0182190000     1.2325680000
H        -0.2707060000     1.4992190000    -4.5480870000
H        -1.2684290000    -3.5708920000    -2.7991740000
H        -1.8301480000    -4.4834300000    -0.5417430000
C        -2.2316360000    -3.0937800000     1.6918660000
C        -2.4868000000    -0.2973160000     1.2963580000
N         0.7545960000    -0.8445750000     3.1499810000
C         1.2439200000    -0.6937090000     0.9115210000
C         1.1313170000    -1.5345430000     2.0488270000
C         1.3879880000    -2.9239970000     1.9352210000
C         1.8903610000    -1.1198990000    -0.2637720000
C         1.7182600000    -3.4128090000     0.6997690000
C         1.9545920000    -2.5515060000    -0.4115210000
H         1.2695610000    -3.5693790000     2.8003160000
H         1.8318650000    -4.4825370000     0.5432840000
C         2.2324260000    -3.0927990000    -1.6910760000
C         2.4872880000    -0.2963070000    -1.2957310000
C        -3.0247830000     1.0211940000     1.0933780000
C        -2.5915730000    -0.8666780000     2.5923830000
C        -2.8911120000    -0.0375040000     3.7050950000
H        -2.2303800000    -4.1744180000     1.8104810000
C        -2.4330250000    -2.2719190000     2.7677300000
H        -2.5571710000    -2.6839250000     3.7659880000
C         3.0253960000     1.0219000000    -1.0921750000
C         2.5918710000    -0.8654230000    -2.5918050000
C         2.8914280000    -0.0358830000    -3.7042930000
H         2.2314220000    -4.1734000000    -1.8099710000
C         2.4333040000    -2.2705570000    -2.7670830000
H         2.5572610000    -2.6825740000    -3.7653600000
C        -3.5297480000     1.5335300000    -0.1673780000
C        -3.1612550000     1.8646880000     2.2358210000
C        -3.3964870000     3.2584160000     2.0667290000
H        -2.9222700000    -0.4855900000     4.6951900000
C        -3.0741070000     1.3078770000     3.5365480000
H        -3.2108440000     1.9629200000     4.3937950000
C         3.5305590000     1.5335790000     0.1687950000
C         3.1617980000     1.8658840000    -2.2343690000
C         3.3965590000     3.2596010000    -2.0645680000
H         2.9224880000    -0.4835990000    -4.6945580000
C         3.0746860000     1.3094510000    -3.5352310000
H         3.2113930000     1.9647450000    -4.3922860000
H        -3.4487090000     3.8866840000     2.9528200000
C        -3.4980450000     3.7944150000     0.8172630000
H        -3.5880890000     4.8679550000     0.6711240000
C        -4.0361050000     0.7244790000    -1.2567700000
C        -3.5833780000     2.9449220000    -0.3244260000
C        -3.7464570000     3.5097250000    -1.6195140000
C         4.0369260000     0.7238660000     1.2576960000
C         3.5841680000     2.9448970000     0.3264810000
C         3.7480040000     3.5091040000     1.6217240000
H         3.4485120000     3.8883610000    -2.9503250000
C         3.4980560000     3.7949520000    -0.8148030000
H         3.5878620000     4.8684360000    -0.6681620000
C        -4.6255060000    -0.5935610000    -1.1304160000
C        -4.0128470000     1.2990850000    -2.5588110000
C        -4.1779110000     0.4757190000    -3.7064650000
H        -3.7338540000     4.5923980000    -1.7195540000
C        -3.8465200000     2.7028850000    -2.7142740000
H        -3.8700480000     3.1194540000    -3.7183560000
C         4.6251780000    -0.5945920000     1.1306570000
C         4.0144350000     1.2979270000     2.5600230000
C         4.1798230000     0.4741490000     3.7073120000
H         3.7355600000     4.5917330000     1.7222600000
C         3.8486750000     2.7017270000     2.7160880000
H         3.8729180000     3.1179020000     3.7203160000
C        -5.3079790000    -1.0829030000     0.0562990000
C        -4.6830660000    -1.4096970000    -2.2873680000
C        -5.0820400000    -2.7781460000    -2.1868250000
H        -4.0891910000     0.9327130000    -4.6891100000
C        -4.4037400000    -0.8614370000    -3.5702850000
H        -4.4615520000    -1.5119150000    -4.4394680000
C         5.3064530000    -1.0843480000    -0.0565830000
C         4.6823640000    -1.4112580000     2.2872700000
C         5.0791870000    -2.7802750000     2.1858470000
H         4.0920560000     0.9308990000     4.6901500000
C         4.4044660000    -0.8631510000     3.5705530000
H         4.4622540000    -1.5139820000     4.4394750000
C        -5.7396170000    -0.2372100000     1.1066260000
C        -5.7055320000    -2.4514740000     0.1210490000
C        -6.3680860000    -2.9407230000     1.2699130000
H        -5.0322950000    -3.3911680000    -3.0837990000
C        -5.5171070000    -3.3005320000    -1.0103670000
H        -5.8039700000    -4.3467350000    -0.9336090000
C         5.7389860000    -0.2387370000    -1.1065940000
C         5.7018160000    -2.4534870000    -0.1222360000
C         6.3630440000    -2.9431680000    -1.2716710000
H         5.0290310000    -3.3936310000     3.0825700000
C         5.5126300000    -3.3028170000     1.0088660000
H         5.7977420000    -4.3494480000     0.9314380000
H        -5.5637110000     0.8291230000     1.0373710000
C        -6.4250190000    -0.7273930000     2.1979900000
H        -6.7507200000    -0.0425160000     2.9766460000
H        -6.6329380000    -3.9953790000     1.3027780000
C        -6.7128290000    -2.0998610000     2.3038310000
H        -7.2356700000    -2.4843550000     3.1757130000
H         5.5647440000     0.8278300000    -1.0366480000
C         6.4231750000    -0.7293820000    -2.1985130000
H         6.7496570000    -0.0445890000    -2.9769150000
H         6.6261810000    -3.9982300000    -1.3052550000
C         6.7086900000    -2.1022560000    -2.3052640000
H         7.2305180000    -2.4871070000    -3.1775940000
