# Supplementary material for: Tetraaza[7]–[15]helicenes Synthesized by Two‐Step Strategy: Length‐Controlled Chiral π‐Systems Exhibiting Amplified Circularly Polarized Luminescence
Source: Angew Chem Int Ed Engl. 2026 Jan 9;65(14):e24463. doi: 10.1002/anie.202524463 (PMC13023689; doi:10.1002/anie.202524463)
Supplement: Supplementary file 2 — Supporting Information [file ANIE-65-e24463-s001.zip › SI/TA13HS1_B3LYP.xyz]

78

C        -0.2154170000     1.9116170000    -2.4297440000
C         1.1515610000    -0.0207250000     2.5630400000
C         1.7866600000    -1.1841100000     3.0094000000
C         0.1888720000    -1.2424010000     0.6723920000
N         0.2182300000    -0.1170980000     1.5123650000
C        -0.1889170000    -1.2423340000    -0.6725650000
N        -0.2182040000    -0.1169590000    -1.5124520000
C        -1.7867780000    -1.1837520000    -3.0095010000
C        -1.1515830000    -0.0204410000    -2.5630740000
C        -1.4464460000    -2.4080270000    -2.4235030000
C        -0.6523320000    -2.4729430000    -1.2671460000
C         0.6522010000    -2.4730820000     1.2668850000
C         1.4462760000    -2.4083090000     2.4232760000
C         0.1116280000     3.2869330000    -2.5621570000
H        -1.8426250000    -3.3316430000    -2.8357170000
C         0.3435370000    -3.7002560000     0.5896830000
C        -0.3437170000    -3.7001880000    -0.5900480000
H        -0.6461740000    -4.6336460000    -1.0568960000
N        -1.1931220000     1.2261980000    -3.0737060000
C         0.5131400000     1.0801160000    -1.5260080000
C         1.1205910000     3.7824270000    -1.7765890000
C         1.9287020000     2.9316060000    -0.9595920000
C         1.7406140000     1.4931210000    -0.9600790000
H         2.4694280000    -1.1180550000     3.8482110000
H         1.8423910000    -3.3319850000     2.8354160000
H         0.6459610000    -4.6337670000     1.0564430000
H        -2.4695760000    -1.1175790000    -3.8482780000
H        -0.4645980000     3.9176700000    -3.2318190000
H         1.3451160000     4.8457220000    -1.7743640000
C         2.9160280000     3.4933310000    -0.1113900000
C         2.8223390000     0.6683480000    -0.4339660000
N         1.1931330000     1.2258750000     3.0737880000
C        -0.5130640000     1.0800050000     1.5260130000
C         0.2155050000     1.9113990000     2.4298430000
C        -0.1114840000     3.2867300000     2.5623380000
C        -1.7405170000     1.4930890000     0.9601180000
C        -1.1203930000     3.7823200000     1.7767690000
C        -1.9285340000     2.9315870000     0.9596980000
H         0.4647420000     3.9173970000     3.2320650000
H        -1.3448650000     4.8456270000     1.7746020000
C        -2.9158170000     3.4933890000     0.1115110000
C        -2.8222910000     0.6683840000     0.4340000000
C         3.1347040000    -0.6709030000    -0.8948420000
C         3.7239750000     1.2770280000     0.4799150000
C         4.7039030000     0.4867850000     1.1572350000
H         3.0054490000     4.5755200000    -0.0648620000
C         3.7135020000     2.6919850000     0.6672970000
H         4.4225890000     3.1279030000     1.3658180000
C        -3.1347200000    -0.6708520000     0.8948630000
C        -3.7239110000     1.2771410000    -0.4798430000
C        -4.7039120000     0.4869790000    -1.1571430000
H        -3.0051870000     4.5755820000     0.0650100000
C        -3.7133430000     2.6921020000    -0.6671960000
H        -4.4224110000     3.1280810000    -1.3656980000
C         2.5944500000    -1.2358700000    -2.0820920000
C         4.1484610000    -1.4295420000    -0.2141690000
C         4.4719900000    -2.7363780000    -0.6600720000
H         5.3223770000     0.9702700000     1.9091250000
C         4.8754780000    -0.8351810000     0.8584260000
H         5.6177710000    -1.4320590000     1.3825010000
C        -2.5944540000    -1.2358780000     2.0820800000
C        -4.1485570000    -1.4294100000     0.2142160000
C        -4.4721510000    -2.7362360000     0.6601010000
H        -5.3223800000     0.9705110000    -1.9090070000
C        -4.8755700000    -0.8349820000    -0.8583400000
H        -5.6179260000    -1.4317970000    -1.3823970000
H         5.2244780000    -3.2968330000    -0.1102090000
C         3.8843070000    -3.2708150000    -1.7867120000
H         4.1529250000    -4.2663990000    -2.1292360000
H         1.9129150000    -0.6533780000    -2.6880180000
C         2.9595350000    -2.4940120000    -2.5183600000
H         2.5360930000    -2.8835370000    -3.4402550000
H        -1.9128600000    -0.6534440000     2.6879960000
C        -2.9595950000    -2.4940110000     2.5183260000
H        -2.5361350000    -2.8835880000     3.4401910000
H        -5.2247010000    -3.2966290000     0.1102590000
C        -3.8844480000    -3.2707400000     1.7866980000
H        -4.1531130000    -4.2663140000     2.1292100000
