# Supplementary material for: Tetraaza[7]–[15]helicenes Synthesized by Two‐Step Strategy: Length‐Controlled Chiral π‐Systems Exhibiting Amplified Circularly Polarized Luminescence
Source: Angew Chem Int Ed Engl. 2026 Jan 9;65(14):e24463. doi: 10.1002/anie.202524463 (PMC13023689; doi:10.1002/anie.202524463)
Supplement: Supplementary file 2 — Supporting Information [file ANIE-65-e24463-s001.zip › SI/TA9HS1_B3LYP.xyz]

54

C        -1.1713390000     1.7667950000     1.8609450000
C         0.7746540000    -2.5198630000    -1.3518840000
C         1.9497360000    -3.2739100000    -1.2975820000
C         1.9412020000    -0.5567240000    -0.4263210000
N         0.8178690000    -1.1362400000    -1.0606570000
C         1.9411660000     0.5568080000     0.4263340000
N         0.8177910000     1.1362710000     1.0606450000
C         1.9495390000     3.2740050000     1.2975580000
C         0.7744960000     2.5198970000     1.3518470000
C         3.1538600000     2.6179110000     1.0259520000
C         3.1872410000     1.2804910000     0.6138900000
C         3.1873180000    -1.2803410000    -0.6138580000
C         3.1540160000    -2.6177570000    -1.0259370000
C        -2.5225300000     1.6374630000     2.2860170000
H         4.0924260000     3.1602160000     1.0976200000
C         4.4156500000    -0.6259760000    -0.2668630000
C         4.4156120000     0.6261870000     0.2669240000
H         5.3466930000     1.1515380000     0.4612790000
N        -0.4424810000     2.9053260000     1.7740650000
C        -0.4063420000     0.6185390000     1.5093550000
C        -3.0455840000     0.3806950000     2.4220640000
C        -2.2449760000    -0.7940690000     2.2245260000
C        -0.8659890000    -0.6903060000     1.7967960000
H         1.9077180000    -4.3245320000    -1.5587710000
H         4.0926110000    -3.1600120000    -1.0975940000
H         5.3467610000    -1.1512790000    -0.4612010000
H         1.9074600000     4.3246300000     1.5587280000
H        -3.1010450000     2.5301050000     2.5031940000
H        -4.0759350000     0.2450240000     2.7397860000
C        -2.7699270000    -2.0715050000     2.5163980000
C        -0.0698030000    -1.8705110000     1.7938720000
N        -0.4422920000    -2.9053480000    -1.7741430000
C        -0.4062860000    -0.6185660000    -1.5093730000
C        -1.1712090000    -1.7668550000    -1.8610170000
C        -2.5223960000    -1.6375860000    -2.2861200000
C        -0.8660020000     0.6902630000    -1.7967790000
C        -3.0455170000    -0.3808440000    -2.4221430000
C        -2.2449820000     0.7939590000    -2.2245440000
H        -3.1008560000    -2.5302540000    -2.5033380000
H        -4.0758680000    -0.2452220000    -2.7398870000
C        -2.7699990000     2.0713750000    -2.5163860000
C        -0.0698850000     1.8705140000    -1.7937870000
H         0.9867720000    -1.8015610000     1.5674650000
C        -0.6122640000    -3.0956670000     2.1219760000
H         0.0184580000    -3.9799580000     2.1203380000
H        -3.8124950000    -2.1465590000     2.8154490000
C        -1.9783790000    -3.2061060000     2.4603110000
H        -2.4010140000    -4.1776560000     2.7003430000
H         0.9866870000     1.8016180000    -1.5673460000
C        -0.6124080000     3.0956490000    -2.1218620000
H         0.0182610000     3.9799780000    -2.1201720000
H        -3.8125630000     2.1463790000    -2.8154660000
C        -1.9785200000     3.2060200000    -2.4602360000
H        -2.4012040000     4.1775540000    -2.7002450000
