# Supplementary material for: Tetraaza[7]–[15]helicenes Synthesized by Two‐Step Strategy: Length‐Controlled Chiral π‐Systems Exhibiting Amplified Circularly Polarized Luminescence
Source: Angew Chem Int Ed Engl. 2026 Jan 9;65(14):e24463. doi: 10.1002/anie.202524463 (PMC13023689; doi:10.1002/anie.202524463)
Supplement: Supplementary file 2 — Supporting Information [file ANIE-65-e24463-s001.zip › SI/TA17HS0_CAMB3LYP.xyz]

102

C        -1.6383480000     1.8757340000     1.8775440000
C         1.2482200000    -0.0996750000    -2.5527010000
C         1.2457370000    -1.3185340000    -3.2910250000
C         0.3958520000    -1.2477320000    -0.5887120000
N         1.0098530000    -0.1246920000    -1.1718260000
C        -0.3957730000    -1.2480440000     0.5879970000
N        -1.0098680000    -0.1253290000     1.1716270000
C        -1.2458310000    -1.3202150000     3.2902190000
C        -1.2482950000    -0.1009860000     2.5525000000
C        -1.0146450000    -2.4771260000     2.6383450000
C        -0.5659720000    -2.4750380000     1.2731090000
C         0.5660780000    -2.4743810000    -1.2744430000
C         1.0146490000    -2.4757780000    -2.6397100000
C        -1.8809460000     3.2620540000     1.8451210000
H        -1.0904920000    -3.4330770000     3.1460220000
C         0.2363910000    -3.6859580000    -0.6425950000
C        -0.2362580000    -3.6862920000     0.6406520000
H        -0.4035390000    -4.6143380000     1.1777450000
N        -1.5873170000     1.0861060000     2.9922490000
C        -1.4006200000     1.1387900000     0.7025460000
C        -1.8552310000     3.8754490000     0.6284260000
C        -1.7581220000     3.1283320000    -0.5798550000
C        -1.6860690000     1.7041080000    -0.5787910000
H         1.5054310000    -1.2701350000    -4.3415520000
H         1.0904810000    -3.4314690000    -3.1478720000
H         0.4036600000    -4.6137220000    -1.1801840000
H        -1.5056220000    -1.2723530000     4.3407470000
H        -2.0312920000     3.8059270000     2.7713530000
H        -1.9564450000     4.9537950000     0.5487280000
C        -1.7475300000     3.8321360000    -1.8183180000
C        -1.9864130000     1.0146780000    -1.8232440000
N         1.5872300000     1.0876200000    -2.9919010000
C         1.4006640000     1.1391890000    -0.7021410000
C         1.6384050000     1.8766750000    -1.8768050000
C         1.8812000000     3.2629370000    -1.8437490000
C         1.6861820000     1.7038830000     0.5794630000
C         1.8556980000     3.8757530000    -0.6267660000
C         1.7585070000     3.1280970000     0.5811680000
H         2.0315750000     3.8072200000    -2.7697350000
H         1.9571140000     4.9540400000    -0.5465670000
C         1.7480150000     3.8313880000     1.8199290000
C         1.9864040000     1.0138780000     1.8236310000
C        -2.5103500000    -0.3370110000    -1.9378460000
C        -1.8064410000     1.7444730000    -3.0229810000
C        -1.7828140000     1.0728550000    -4.2772930000
H        -1.7492290000     4.9178690000    -1.7919330000
C        -1.6683060000     3.1622470000    -2.9939150000
H        -1.5694890000     3.6904510000    -3.9374740000
C         2.5101290000    -0.3379360000     1.9376880000
C         1.8065030000     1.7431890000     3.0236730000
C         1.7826600000     1.0710380000     4.2776950000
H         1.7499020000     4.9171320000     1.7939960000
C         1.6686360000     3.1610080000     2.9952360000
H         1.5698800000     3.6887910000     3.9390400000
C        -3.2888490000    -1.0401880000    -0.9315850000
C        -2.3188240000    -1.0027670000    -3.1756700000
C        -2.5295240000    -2.4053870000    -3.2792110000
H        -1.5884930000     1.6567780000    -5.1719400000
C        -1.9346260000    -0.2734190000    -4.3356900000
H        -1.8309710000    -0.8113310000    -5.2734280000
C         3.2886590000    -1.0407700000     0.9312170000
C         2.3184260000    -1.0041860000     3.1752190000
C         2.5289400000    -2.4068800000     3.2781890000
H         1.5883320000     1.6546020000     5.1725700000
C         1.9342480000    -0.2752840000     4.3355240000
H         1.8304100000    -0.8136020000     5.2730080000
H        -2.3141600000    -2.8909470000    -4.2265300000
C        -2.9471930000    -3.1188650000    -2.2031120000
H        -3.0475260000    -4.1992970000    -2.2490570000
C        -4.1266700000    -0.3978000000     0.0757030000
C        -3.3786560000    -2.4448120000    -1.0268570000
C        -3.9661570000    -3.2101610000     0.0304010000
C         4.1266560000    -0.3980370000    -0.0757030000
C         3.3783450000    -2.4454390000     1.0259290000
C         3.9659330000    -3.2103980000    -0.0315570000
H         2.3134220000    -2.8928040000     4.2252870000
C         2.9466640000    -3.1199520000     2.2018380000
H         3.0468970000    -4.2004150000     2.2473250000
C        -4.5269650000     0.9580360000     0.0017590000
C        -4.7089160000    -1.1858750000     1.1048740000
C        -5.5223900000    -0.5778300000     2.0872730000
H        -3.9311530000    -4.2932150000    -0.0461420000
C        -4.5503740000    -2.6067140000     1.0910480000
H        -4.9814470000    -3.1880110000     1.9010110000
C         4.5270520000     0.9577350000    -0.0011390000
C         4.7089550000    -1.1857290000    -1.1051370000
C         5.5225380000    -0.5773250000    -2.0872290000
H         3.9308460000    -4.2934770000     0.0445740000
C         4.5503250000    -2.6065680000    -1.0918900000
H         4.9814560000    -3.1875640000    -1.9020360000
H        -4.2044430000     1.5629260000    -0.8337040000
C        -5.3576800000     1.5206200000     0.9424230000
H        -5.6501420000     2.5614790000     0.8429990000
H        -5.9261490000    -1.2016000000     2.8800030000
C        -5.8350620000     0.7571740000     2.0213710000
H        -6.4732820000     1.2114440000     2.7730410000
H         4.2044680000     1.5623060000     0.8345320000
C         5.3579140000     1.5206470000    -0.9414790000
H         5.6504460000     2.5614410000    -0.8415840000
H         5.9262960000    -1.2007900000    -2.8802060000
C         5.8353200000     0.7576260000    -2.0207180000
H         6.4736390000     1.2121700000    -2.7721370000
