# Supplementary material for: Tetraaza[7]–[15]helicenes Synthesized by Two‐Step Strategy: Length‐Controlled Chiral π‐Systems Exhibiting Amplified Circularly Polarized Luminescence
Source: Angew Chem Int Ed Engl. 2026 Jan 9;65(14):e24463. doi: 10.1002/anie.202524463 (PMC13023689; doi:10.1002/anie.202524463)
Supplement: Supplementary file 2 — Supporting Information [file ANIE-65-e24463-s001.zip › SI/TA7HS0_B3LYP.xyz]

42

C        -1.3245240000     2.4423520000     1.1025490000
C         0.5285250000    -2.8938840000    -0.1108160000
C         1.7227190000    -3.5415350000     0.3264300000
C         1.6775520000    -0.7182970000    -0.0481000000
N         0.5562450000    -1.5035560000    -0.3542000000
C         1.6799320000     0.6971610000     0.0708950000
N         0.5615030000     1.4860940000     0.3780780000
C         1.7339960000     3.5202370000    -0.3036850000
C         0.5381100000     2.8765060000     0.1347210000
C         2.8917420000     2.8096020000    -0.3448540000
C         2.9092350000     1.3878660000    -0.1203130000
C         2.9047680000    -1.4130310000     0.1419170000
C         2.8828280000    -2.8347020000     0.3664770000
C        -2.5699080000     2.5302490000     1.7454030000
H         3.8344180000     3.2985600000    -0.5724690000
C         4.1200610000    -0.6931910000     0.1248430000
C         4.1221760000     0.6640430000    -0.1044150000
H         5.0543030000     1.2082410000    -0.2242930000
N        -0.5899160000     3.4493600000     0.5141710000
C        -0.6208210000     1.2095950000     1.0780950000
C        -3.0599260000     1.3990490000     2.3843760000
C        -2.3215190000     0.1974870000     2.4054280000
C        -1.0937940000     0.0827050000     1.7596100000
H         1.6816020000    -4.6077320000     0.5187150000
H         3.8241160000    -3.3267490000     0.5931780000
H         5.0505130000    -1.2404450000     0.2438180000
H         1.6961900000     4.5865630000    -0.4959320000
H        -3.1112200000     3.4718170000     1.7551650000
H        -4.0170470000     1.4427050000     2.8969430000
H        -2.7138840000    -0.6604490000     2.9439180000
H        -0.5316490000    -0.8404990000     1.8109370000
N        -0.6017430000    -3.4630320000    -0.4891680000
C        -0.6258440000    -1.2231770000    -1.0530670000
C        -1.3336140000    -2.4536180000    -1.0768340000
C        -2.5799040000    -2.5374260000    -1.7184760000
C        -1.0957780000    -0.0947410000    -1.7341270000
C        -3.0668270000    -1.4046240000    -2.3569770000
C        -2.3244990000    -0.2054920000    -2.3787510000
H        -3.1243120000    -3.4772130000    -1.7277100000
H        -4.0245840000    -1.4451380000    -2.8686140000
H        -2.7145700000     0.6537260000    -2.9168630000
H        -0.5306560000     0.8266120000    -1.7860040000
