# Supplementary material for: Tetraaza[7]–[15]helicenes Synthesized by Two‐Step Strategy: Length‐Controlled Chiral π‐Systems Exhibiting Amplified Circularly Polarized Luminescence
Source: Angew Chem Int Ed Engl. 2026 Jan 9;65(14):e24463. doi: 10.1002/anie.202524463 (PMC13023689; doi:10.1002/anie.202524463)
Supplement: Supplementary file 2 — Supporting Information [file ANIE-65-e24463-s001.zip › SI/TA9HS1_CAMB3LYP.xyz]

54

C         1.1686870000    -1.7557560000     1.8013760000
C        -0.7711260000     2.5103980000    -1.3104830000
C        -1.9390920000     3.2636430000    -1.2555130000
C        -1.9453600000     0.5530460000    -0.4220650000
N        -0.8223680000     1.1308690000    -1.0451760000
C        -1.9453630000    -0.5529860000     0.4221350000
N        -0.8223650000    -1.1308420000     1.0452050000
C        -1.9391310000    -3.2635970000     1.2555390000
C        -0.7711470000    -2.5103750000     1.3104940000
C        -3.1465680000    -2.6109560000     0.9984410000
C        -3.1850820000    -1.2782760000     0.6069100000
C        -3.1850720000     1.2783540000    -0.6068310000
C        -3.1465390000     2.6110270000    -0.9983750000
C         2.5273880000    -1.6214890000     2.1974380000
H        -4.0809220000    -3.1589830000     1.0663930000
C        -4.4155490000     0.6212850000    -0.2656360000
C        -4.4155540000    -0.6211880000     0.2657320000
H        -5.3445420000    -1.1467120000     0.4640160000
N         0.4480460000    -2.8925950000     1.7098720000
C         0.3982360000    -0.6168970000     1.4754990000
C         3.0450860000    -0.3700680000     2.3167380000
C         2.2376320000     0.8009990000     2.1331780000
C         0.8616550000     0.6937570000     1.7463360000
H        -1.8921660000     4.3171660000    -1.5008520000
H        -4.0808840000     3.1590700000    -1.0663230000
H        -5.3445330000     1.1468170000    -0.4639190000
H        -1.8922170000    -4.3171260000     1.5008580000
H         3.1139700000    -2.5116170000     2.3978070000
H         4.0815220000    -0.2284140000     2.6080780000
C         2.7689080000     2.0778820000     2.4010780000
C         0.0630440000     1.8652020000     1.7545570000
N         0.4480650000     2.8925830000    -1.7099100000
C         0.3981930000     0.6168890000    -1.4755220000
C         1.1686900000     1.7557320000    -1.8013470000
C         2.5273880000     1.6214250000    -2.1974080000
C         0.8615690000    -0.6937770000    -1.7463730000
C         3.0450370000     0.3699870000    -2.3167490000
C         2.2375430000    -0.8010580000    -2.1332170000
H         3.1139920000     2.5115370000    -2.3977830000
H         4.0814630000     0.2283020000    -2.6081120000
C         2.7687710000    -2.0779530000    -2.4011550000
C         0.0629270000    -1.8652000000    -1.7545750000
H        -0.9988190000     1.7910390000     1.5582540000
C         0.6093190000     3.0887730000     2.0531850000
H        -0.0219150000     3.9716590000     2.0587200000
H         3.8182530000     2.1546160000     2.6714560000
C         1.9797990000     3.2043380000     2.3534160000
H         2.4059400000     4.1783950000     2.5719750000
H        -0.9989320000    -1.7910040000    -1.5582580000
C         0.6091550000    -3.0887830000    -2.0532530000
H        -0.0221090000    -3.9716480000    -2.0587980000
H         3.8181100000    -2.1547150000    -2.6715460000
C         1.9796230000    -3.2043850000    -2.3535180000
H         2.4057310000    -4.1784520000    -2.5721000000
