# Supplementary material for: Tetraaza[7]–[15]helicenes Synthesized by Two‐Step Strategy: Length‐Controlled Chiral π‐Systems Exhibiting Amplified Circularly Polarized Luminescence
Source: Angew Chem Int Ed Engl. 2026 Jan 9;65(14):e24463. doi: 10.1002/anie.202524463 (PMC13023689; doi:10.1002/anie.202524463)
Supplement: Supplementary file 2 — Supporting Information [file ANIE-65-e24463-s001.zip › SI/TA[n]H_MO_TDDFT_CAMB3LYP_S0geometry.txt]

TA[7]
 Excited State   1:      Singlet-A      3.4511 eV  359.26 nm  f=0.2368  <S**2>=0.000
      74 -> 94         0.01342
      85 -> 95        -0.01558
      85 -> 96        -0.02048
      85 -> 99        -0.01751
      85 ->100        -0.01805
      88 -> 96         0.01468
      88 -> 99        -0.01134
      89 -> 94        -0.07564
      89 -> 97         0.03381
      90 -> 94         0.01543
      90 -> 97         0.04168
      90 -> 98         0.01178
      91 -> 95         0.10204
      91 -> 96         0.08651
      91 ->100         0.01262
      92 -> 95         0.04210
      92 -> 96        -0.04313
      92 -> 99        -0.01711
      93 -> 94         0.68234 *
      93 -> 98         0.02124
      93 ->108        -0.01128
      92 <- 95         0.02022
      93 <- 94        -0.01823

TA[9]
 Excited State   1:      Singlet-A      3.3345 eV  371.82 nm  f=0.1251  <S**2>=0.000
     100 ->120         0.01446
     103 ->120        -0.01531
     108 ->120        -0.01094
     111 ->126        -0.01166
     112 ->121        -0.01156
     112 ->122         0.02773
     112 ->125        -0.01348
     112 ->126        -0.02968
     113 ->120        -0.02309
     113 ->127        -0.01276
     114 ->121         0.01265
     115 ->120         0.08340
     115 ->123        -0.01286
     115 ->124        -0.03793
     116 ->122        -0.07025
     116 ->125         0.03545
     116 ->126         0.01591
     117 ->124        -0.04499
     118 ->121        -0.09323
     118 ->122         0.09009
     118 ->125        -0.03296
     118 ->126         0.01149
     119 ->120         0.67684 *
     119 ->123        -0.03548
     119 ->124         0.01740
     119 ->135         0.01884
     118 <-121        -0.01644
     119 <-120        -0.01340

TA[11]
 Excited State   1:      Singlet-A      3.1851 eV  389.26 nm  f=0.1092  <S**2>=0.000
     128 ->146         0.01026
     132 ->146         0.01423
     135 ->152         0.01384
     136 ->151        -0.01011
     136 ->152        -0.02074
     136 ->154        -0.01272
     137 ->149        -0.01169
     138 ->146        -0.01150
     138 ->149         0.02307
     138 ->150         0.01416
     138 ->153         0.02284
     138 ->155        -0.01021
     139 ->147         0.01311
     139 ->148         0.01989
     139 ->151        -0.02159
     139 ->152        -0.02411
     140 ->147        -0.02277
     140 ->148        -0.03866
     140 ->152         0.03593
     141 ->146         0.10247
     141 ->149        -0.03202
     141 ->150        -0.01506
     142 ->146        -0.01886
     142 ->149         0.05243
     143 ->148        -0.02971
     143 ->151        -0.01339
     144 ->147         0.11225
     144 ->148         0.06738
     144 ->151         0.02456
     144 ->152        -0.02495
     145 ->146         0.67429 *
     145 ->150        -0.02635
     145 ->153         0.02456
     143 <-147         0.01050
     144 <-147         0.01372
     145 <-146        -0.01278

TA[13]
 Excited State   1:      Singlet-A      3.2687 eV  379.31 nm  f=0.1014  <S**2>=0.000
     146 ->172        -0.01402
     150 ->172        -0.01089
     161 ->174        -0.01702
     161 ->177         0.01615
     161 ->178        -0.02029
     161 ->181         0.01669
     161 ->182         0.02043
     161 ->185         0.01146
     162 ->172         0.03249
     162 ->176        -0.03140
     162 ->179         0.02563
     162 ->180         0.01287
     162 ->184        -0.01009
     164 ->172        -0.04993
     164 ->176         0.01226
     165 ->173        -0.01379
     165 ->174        -0.04521
     165 ->177         0.01494
     165 ->178        -0.03179
     165 ->181         0.01506
     166 ->173        -0.01416
     166 ->174        -0.01715
     166 ->177        -0.01044
     166 ->178        -0.01523
     167 ->172         0.08874
     167 ->176        -0.03368
     168 ->172        -0.03848
     168 ->175        -0.01780
     168 ->176        -0.04830
     168 ->179         0.01228
     169 ->174         0.06464
     169 ->177         0.01646
     169 ->178         0.03424
     170 ->173         0.03300
     170 ->174        -0.12623
     170 ->177        -0.01685
     170 ->178        -0.03031
     171 ->172         0.66711 *
     171 ->175         0.04660
     171 ->176        -0.01370
     171 ->179        -0.01174
     171 ->180        -0.02712
     171 ->196         0.01554
     170 <-174        -0.01296
     171 <-172        -0.01161

TA[15]
 Excited State   1:      Singlet-A      3.2007 eV  387.37 nm  f=0.1122  <S**2>=0.000
     171 ->198        -0.01034
     178 ->198        -0.01083
     185 ->203         0.01612
     185 ->205         0.01586
     185 ->208        -0.02367
     186 ->199         0.01030
     186 ->203        -0.02178
     186 ->205        -0.01868
     186 ->208         0.01598
     187 ->204         0.01001
     187 ->206        -0.01064
     187 ->209        -0.01016
     188 ->198         0.05221
     188 ->201         0.03702
     188 ->202        -0.01088
     188 ->204         0.01701
     188 ->206        -0.02136
     190 ->201        -0.01926
     190 ->204        -0.01477
     191 ->199        -0.02320
     191 ->200         0.02653
     191 ->203         0.01091
     191 ->205         0.02355
     191 ->207        -0.01053
     192 ->198        -0.09908
     192 ->201        -0.02616
     192 ->204         0.01465
     193 ->199        -0.02606
     193 ->200         0.03524
     193 ->203         0.04053
     193 ->205         0.02276
     193 ->207        -0.01357
     194 ->199        -0.01886
     194 ->200         0.01397
     194 ->203        -0.01368
     194 ->205         0.01220
     195 ->198        -0.03896
     195 ->201        -0.06202
     195 ->206         0.01449
     196 ->199        -0.01827
     196 ->200         0.14143
     196 ->203         0.02359
     196 ->205         0.03523
     196 ->207        -0.02222
     197 ->198         0.66207 *
     197 ->201         0.03410
     197 ->202        -0.03047
     197 ->204        -0.05038
     197 <-198        -0.01102

TA[17]
 Excited State   1:      Singlet-A      3.1664 eV  391.56 nm  f=0.1191  <S**2>=0.000
     195 -> 224        0.01099
     202 -> 224       -0.01309
     209 -> 234       -0.01047
     210 -> 229        0.02045
     210 -> 230       -0.01230
     210 -> 234        0.02263
     210 -> 236       -0.01437
     211 -> 224       -0.01023
     212 -> 224       -0.02838
     212 -> 228       -0.02377
     212 -> 231       -0.02751
     212 -> 235        0.01887
     213 -> 229        0.02141
     213 -> 234        0.01048
     214 -> 224       -0.04623
     214 -> 228       -0.03837
     215 -> 225        0.01243
     215 -> 227       -0.02016
     215 -> 229        0.01499
     215 -> 230       -0.01608
     215 -> 234        0.01779
     216 -> 224       -0.03711
     216 -> 226       -0.01467
     217 -> 227       -0.04123
     217 -> 229        0.02240
     217 -> 233       -0.01658
     217 -> 234        0.01730
     218 -> 225       -0.02262
     218 -> 227        0.01440
     218 -> 229       -0.02574
     218 -> 234       -0.01168
     219 -> 224        0.10133
     219 -> 226        0.01490
     219 -> 228        0.03820
     219 -> 232        0.01812
     220 -> 229       -0.02200
     221 -> 226        0.02126
     221 -> 228        0.04167
     221 -> 231        0.02090
     222 -> 225        0.06119
     222 -> 227        0.14080
     222 -> 229       -0.01938
     222 -> 230        0.03103
     222 -> 233        0.02424
     222 -> 234       -0.02324
     223 -> 224        0.65981 *
     223 -> 226       -0.02399
     223 -> 228        0.02174
     223 -> 231       -0.01821
     223 -> 232        0.04927
     223 -> 235        0.01767
     223 -> 256        0.01388
     223 <- 224       -0.01017

TA[19]
 Excited State   1:      Singlet-A      3.1457 eV  394.14 nm  f=0.0979  <S**2>=0.000
     226 -> 250        0.01115
     235 -> 255        0.02292
     235 -> 257       -0.01732
     235 -> 260        0.02521
     235 -> 264       -0.01711
     236 -> 250       -0.02610
     236 -> 252       -0.01242
     236 -> 254       -0.01799
     236 -> 256        0.02243
     236 -> 258       -0.02149
     236 -> 262        0.01818
     238 -> 250        0.03280
     238 -> 254        0.01485
     239 -> 251        0.01610
     239 -> 255       -0.03531
     239 -> 257        0.01512
     239 -> 260       -0.01779
     239 -> 263       -0.01002
     240 -> 250       -0.04647
     240 -> 254       -0.03579
     240 -> 256        0.01153
     242 -> 253       -0.01732
     242 -> 255        0.02505
     242 -> 259       -0.01626
     242 -> 260        0.01079
     243 -> 250        0.03293
     243 -> 252        0.01439
     243 -> 254        0.02425
     244 -> 250        0.08170
     244 -> 254        0.03965
     244 -> 256        0.01074
     245 -> 251        0.02168
     245 -> 255       -0.04902
     245 -> 260       -0.01614
     246 -> 251       -0.01247
     246 -> 253       -0.03838
     246 -> 259       -0.01316
     247 -> 250        0.08800
     247 -> 252        0.02681
     247 -> 254       -0.03331
     247 -> 256        0.02808
     247 -> 258       -0.01302
     248 -> 251       -0.04702
     248 -> 253        0.11315
     248 -> 255       -0.08298
     248 -> 259        0.03696
     248 -> 260       -0.02320
     249 -> 250        0.65124 *
     249 -> 252        0.05819
     249 -> 254        0.05545
     249 -> 256        0.05008
     249 -> 258        0.01576
     249 -> 261        0.01205
     249 -> 262        0.02255
     249 -> 285       -0.01254
     249 <- 250       -0.01026

TA[21]
 Excited State   1:      Singlet-A      3.1277 eV  396.41 nm  f=0.1193  <S**2>=0.000
     250 -> 276        0.01021
     259 -> 281        0.01829
     259 -> 285        0.01404
     259 -> 287        0.01409
     259 -> 289        0.01009
     259 -> 290        0.01593
     260 -> 286        0.01371
     261 -> 281        0.02581
     261 -> 285        0.01508
     261 -> 287        0.01437
     262 -> 276       -0.04313
     262 -> 280       -0.03233
     262 -> 283        0.02388
     262 -> 286       -0.01889
     264 -> 276        0.01316
     265 -> 277       -0.01095
     265 -> 281       -0.01845
     266 -> 279       -0.01235
     266 -> 281        0.03234
     266 -> 287        0.01904
     266 -> 290        0.01192
     267 -> 276        0.04119
     267 -> 278       -0.01035
     267 -> 280        0.04528
     267 -> 288       -0.01025
     268 -> 278       -0.02750
     269 -> 277        0.01507
     269 -> 279        0.02874
     269 -> 281       -0.02589
     269 -> 282       -0.01383
     269 -> 285        0.01080
     269 -> 287       -0.02220
     270 -> 277       -0.04454
     270 -> 281       -0.03862
     270 -> 282       -0.02107
     270 -> 287       -0.01203
     270 -> 290       -0.01263
     271 -> 276       -0.09733
     271 -> 280       -0.04487
     271 -> 284        0.01844
     271 -> 286        0.01154
     272 -> 277        0.01812
     272 -> 279       -0.03607
     273 -> 276        0.03783
     273 -> 278       -0.05838
     273 -> 280        0.05601
     273 -> 283       -0.01576
     273 -> 286        0.01151
     273 -> 288       -0.01247
     274 -> 277       -0.11453
     274 -> 279       -0.13528
     274 -> 281        0.06273
     274 -> 282        0.01394
     274 -> 285       -0.01396
     274 -> 287        0.04372
     275 -> 276        0.63896 *
     275 -> 278        0.03796
     275 -> 280        0.04204
     275 -> 284       -0.05509
     275 -> 286       -0.02923
