# Supplementary material for: Tetraaza[7]–[15]helicenes Synthesized by Two‐Step Strategy: Length‐Controlled Chiral π‐Systems Exhibiting Amplified Circularly Polarized Luminescence
Source: Angew Chem Int Ed Engl. 2026 Jan 9;65(14):e24463. doi: 10.1002/anie.202524463 (PMC13023689; doi:10.1002/anie.202524463)
Supplement: Supplementary file 2 — Supporting Information [file ANIE-65-e24463-s001.zip › SI/TA11HS1_PBE0.xyz]

66

C         0.8531880000    -1.4705740000    -2.2054420000
C        -1.7499450000     0.4727220000     2.1733420000
C        -2.4608100000     1.6367150000     2.4733220000
C        -0.3545330000     1.6988250000     0.6006160000
N        -0.5886010000     0.5748780000     1.3952600000
C         0.3545670000     1.6988290000    -0.6006090000
N         0.5886090000     0.5748920000    -1.3952740000
C         2.4608260000     1.6367180000    -2.4733340000
C         1.7499460000     0.4727310000    -2.1733660000
C         1.9823190000     2.8586280000    -2.0020730000
C         0.9370690000     2.9239120000    -1.0708190000
C        -0.9370220000     2.9239090000     1.0708420000
C        -1.9822810000     2.8586250000     2.0020860000
C         0.5873850000    -2.8518950000    -2.3698900000
H         2.4583540000     3.7835590000    -2.3161440000
C        -0.4726880000     4.1477690000     0.4908040000
C         0.4727520000     4.1477700000    -0.4907630000
H         0.8756680000     5.0819170000    -0.8732940000
N         1.9385340000    -0.7792820000    -2.6171760000
C        -0.0824200000    -0.6376080000    -1.5314990000
C        -0.5898840000    -3.3426460000    -1.8703960000
C        -1.5888750000    -2.4872400000    -1.3233270000
C        -1.3938650000    -1.0634620000    -1.2578740000
H        -3.3290410000     1.5673830000     3.1184120000
H        -2.4583060000     3.7835570000     2.3161670000
H        -0.8755950000     5.0819160000     0.8733450000
H         3.3290490000     1.5673840000    -3.1184330000
H         1.3215570000    -3.4898670000    -2.8524770000
H        -0.8059160000    -4.4068690000    -1.9195250000
C        -2.8096740000    -3.0366270000    -0.8505360000
C        -2.5539100000    -0.2204970000    -1.0316230000
N        -1.9385540000    -0.7792960000     2.6171310000
C         0.0824100000    -0.6376320000     1.5314750000
C        -0.8532110000    -1.4705950000     2.2054020000
C        -0.5874190000    -2.8519190000     2.3698450000
C         1.3938540000    -1.0634920000     1.2578620000
C         0.5898560000    -3.3426730000     1.8703680000
C         1.5888600000    -2.4872700000     1.3233180000
H        -1.3216000000    -3.4898880000     2.8524210000
H         0.8058840000    -4.4068970000     1.9194980000
C         2.8096680000    -3.0366580000     0.8505510000
C         2.5539010000    -0.2205280000     1.0316260000
C        -2.5897040000     1.1439730000    -1.3796090000
C        -3.7574300000    -0.8195240000    -0.5582760000
C        -4.8900040000    -0.0135810000    -0.3223790000
H        -2.9143440000    -4.1188660000    -0.8375180000
C        -3.8311330000    -2.2384410000    -0.4165040000
H        -4.7507230000    -2.6761060000    -0.0360300000
C         2.5896800000     1.1439460000     1.3795960000
C         3.7574300000    -0.8195550000     0.5583050000
C         4.8900070000    -0.0136100000     0.3224260000
H         2.9143380000    -4.1188970000     0.8375360000
C         3.8311360000    -2.2384720000     0.4165390000
H         4.7507330000    -2.6761390000     0.0360830000
H        -1.7341690000     1.5978330000    -1.8652000000
C        -3.7296950000     1.9089260000    -1.1820410000
H        -3.7287870000     2.9551080000    -1.4754650000
H        -5.7905700000    -0.4843640000     0.0650840000
C        -4.8767020000     1.3371850000    -0.6185400000
H        -5.7622740000     1.9429680000    -0.4460820000
H         1.7341290000     1.5978100000     1.8651560000
C         3.7296730000     1.9089020000     1.1820480000
H         3.7287540000     2.9550870000     1.4754580000
H         5.7905820000    -0.4843930000    -0.0650160000
C         4.8766950000     1.3371580000     0.6185780000
H         5.7622690000     1.9429430000     0.4461330000
