# Supplementary material for: Tetraaza[7]–[15]helicenes Synthesized by Two‐Step Strategy: Length‐Controlled Chiral π‐Systems Exhibiting Amplified Circularly Polarized Luminescence
Source: Angew Chem Int Ed Engl. 2026 Jan 9;65(14):e24463. doi: 10.1002/anie.202524463 (PMC13023689; doi:10.1002/anie.202524463)
Supplement: Supplementary file 2 — Supporting Information [file ANIE-65-e24463-s001.zip › SI/TA11HS0_PBE0.xyz]

66

C         1.1711150000    -1.2846130000    -2.1821390000
C        -1.9443250000     0.6928560000     2.0707930000
C        -2.6365270000     1.9050190000     2.3275520000
C        -0.4120660000     1.8436490000     0.5770920000
N        -0.7362190000     0.7239250000     1.3533850000
C         0.4120800000     1.8436470000    -0.5770750000
N         0.7362220000     0.7239240000    -1.3533710000
C         2.6365480000     1.9050010000    -2.3275240000
C         1.9443320000     0.6928450000    -2.0707700000
C         2.1077000000     3.0717570000    -1.8830450000
C         0.9903910000     3.0755420000    -0.9880260000
C        -0.9903610000     3.0755490000     0.9880530000
C        -2.1076670000     3.0717710000     1.8830750000
C         1.0381930000    -2.6705370000    -2.3904830000
H         2.5611780000     4.0253790000    -2.1374810000
C        -0.5144210000     4.2882950000     0.4527800000
C         0.5144630000     4.2882910000    -0.4527480000
H         0.9567930000     5.2174040000    -0.8007590000
N         2.2302950000    -0.5024120000    -2.5386230000
C         0.1607010000    -0.5385200000    -1.5324870000
C        -0.1083680000    -3.2721900000    -1.9466360000
C        -1.1987880000    -2.5139280000    -1.4363240000
C        -1.1345630000    -1.0936750000    -1.3229960000
H        -3.5333400000     1.8568370000     2.9352660000
H        -2.5611340000     4.0253960000     2.1375180000
H        -0.9567390000     5.2174120000     0.8007960000
H         3.5333610000     1.8568090000    -2.9352370000
H         1.8443240000    -3.2270740000    -2.8586440000
H        -0.2340990000    -4.3488750000    -2.0303920000
C        -2.3999150000    -3.1927940000    -1.0669930000
C        -2.3758080000    -0.3692110000    -1.1400680000
N        -2.2302940000    -0.5023990000     2.5386440000
C        -0.1607060000    -0.5385220000     1.5324980000
C        -1.1711190000    -1.2846070000     2.1821610000
C        -1.0382000000    -2.6705300000     2.3905110000
C         1.1345530000    -1.0936840000     1.3229950000
C         0.1083550000    -3.2721900000     1.9466600000
C         1.1987750000    -2.5139360000     1.4363350000
H        -1.8443280000    -3.2270630000     2.8586830000
H         0.2340810000    -4.3488750000     2.0304220000
C         2.3998970000    -3.1928080000     1.0670010000
C         2.3757980000    -0.3692240000     1.1400460000
C        -2.5128690000     1.0068430000    -1.4319830000
C        -3.5524830000    -1.0886820000    -0.7767720000
C        -4.7672170000    -0.3930230000    -0.5919240000
H        -2.3975730000    -4.2799070000    -1.0940560000
C        -3.5153150000    -2.5130380000    -0.6903710000
H        -4.4177010000    -3.0413640000    -0.3925370000
C         2.5128620000     1.0068360000     1.4319310000
C         3.5524690000    -1.0887020000     0.7767490000
C         4.7672020000    -0.3930480000     0.5918820000
H         2.3975540000    -4.2799210000     1.0940710000
C         3.5152970000    -2.5130590000     0.6903650000
H         4.4176780000    -3.0413900000     0.3925260000
H        -1.6721980000     1.5551270000    -1.8404800000
C        -3.7202030000     1.6590130000    -1.2773190000
H        -3.7934450000     2.7153780000    -1.5220060000
H        -5.6462160000    -0.9587900000    -0.2913460000
C        -4.8530410000     0.9625440000    -0.8237630000
H        -5.7971650000     1.4839150000    -0.6900010000
H         1.6721940000     1.5551310000     1.8404190000
C         3.7201950000     1.6590010000     1.2772460000
H         3.7934400000     2.7153710000     1.5219100000
H         5.6461980000    -0.9588210000     0.2913050000
C         4.8530300000     0.9625220000     0.8236970000
H         5.7971540000     1.4838910000     0.6899210000
