# Supplementary material for: Tetraaza[7]–[15]helicenes Synthesized by Two‐Step Strategy: Length‐Controlled Chiral π‐Systems Exhibiting Amplified Circularly Polarized Luminescence
Source: Angew Chem Int Ed Engl. 2026 Jan 9;65(14):e24463. doi: 10.1002/anie.202524463 (PMC13023689; doi:10.1002/anie.202524463)
Supplement: Supplementary file 2 — Supporting Information [file ANIE-65-e24463-s001.zip › SI/Frequencies_PBE0.csv]

Vibrational Frequencies of the S0 and S1 States (cm^-1) Calculated at PBE0/6-31G(d)-SMD Level
TA[7]H_S0	TA[7]H_S1	TA[9]H_S0	TA[9]H_S1	TA[11]H_S0	TA[11]H_S1	TA[13]H_S0	TA[13]H_S1	TA[15]H_S0	TA[15]H_S1	TA[17]H_S0	TA[17]H_S1	TA[19]H_S1	TA[19]H_S1	TA[21]H_S0	TA[21]H_S1
45.4137	40.9828	31.3321	31.9259	36.1073	33.191	38.0426	35.3611	27.0012	23.2667	20.6573	16.1751	16.3295	22.8888	22.6171	2.5576
68.4507	65.138	73.7836	52.414	41.3188	37.2696	38.3315	42.7901	34.2861	29.4539	23.5177	22.9003	23.4169	24.184	29.3257	23.0723
68.8533	71.0739	126.8644	57.2682	59.0408	41.9196	49.5872	45.2044	39.7921	37.215	30.4169	32.0057	28.1052	29.0648	36.4017	31.5622
92.3094	90.2334	178.0245	67.1921	66.4018	53.4966	68.1195	51.1261	45.3746	43.556	31.5136	37.1182	31.2639	40.5534	39.3894	31.6575
109.825	115.9222	228.8451	72.8423	67.8562	55.2487	69.6502	58.4684	57.966	48.2547	43.3568	42.676	46.028	43.6448	43.0593	42.4761
119.3599	116.5097	286.6069	80.927	75.4298	67.6344	81.9404	67.5972	65.4256	55.8079	57.7654	54.7777	50.4468	50.7224	50.1194	42.641
164.5893	155.6159	352.6406	118.9338	90.2773	89.167	90.2677	73.9882	71.6699	59.0708	62.6142	62.7222	52.8308	55.4377	55.1889	53.2532
194.6296	197.3849	391.7225	132.6002	92.3122	93.9525	90.3748	78.2783	79.4921	64.4178	67.4163	65.1246	57.5179	57.5001	61.2447	58.7813
205.9202	198.2912	426.9932	147.8888	107.1091	110.3941	98.3021	86.333	89.5108	74.284	74.9916	74.7631	68.7651	67.3504	61.6672	64.1902
250.4102	249.1623	464.6391	167.4393	125.7301	117.1821	99.0928	93.5449	90.515	75.1178	79.8603	77.3091	74.3666	70.2688	72.1929	73.3371
262.7089	254.455	515.4162	176.3311	139.3271	134.5158	106.452	103.7303	97.1836	85.2115	84.2308	84.1852	75.6197	71.9068	75.7047	74.6931
292.9204	289.6267	536.8425	201.3556	150.3481	149.8327	119.0838	104.4198	98.1549	91.1298	86.6885	89.0282	86.85	79.1051	76.1009	79.2577
329.6796	323.0565	570.1515	224.7291	176.3529	169.3263	144.3236	134.7377	105.1931	97.8851	93.7628	96.2107	88.7464	82.6321	79.9976	82.7342
334.9469	326.3781	590.9173	229.2406	179.1198	177.0544	145.0508	136.7641	123.9872	116.4082	96.5688	98.5353	99.428	87.293	89.334	84.6396
338.7162	334.7186	634.2058	252.1643	204.5029	199.3107	157.9226	151.6707	127.3819	119.6192	105.1008	104.1443	101.0456	98.7907	94.9693	94.8813
376.7419	366.6188	707.2852	272.4005	219.175	220.4142	175.4603	164.5925	140.0033	133.6048	114.4285	113.166	110.1663	99.9579	99.5777	96.7113
420.8272	415.6748	713.2589	300.4561	223.8235	221.0893	180.176	171.8221	151.5533	143.3461	120.1469	119.0402	110.5166	104.2836	109.5104	105.8433
429.8506	415.9109	767.2358	308.6209	258.8268	247.5861	204.6965	197.6539	163.4792	146.1289	123.1696	122.1058	116.7648	106.2386	111.6807	106.9239
439.2706	437.812	775.3078	343.1451	270.0609	269.4694	212.897	207.5171	170.6498	162.6615	146.0496	146.5658	126.2128	119.787	118.6423	116.7788
446.3203	444.6185	787.3368	350.8732	274.6712	271.628	227.7427	218.1058	180.9692	171.9023	148.37	152.4839	134.5826	128.9313	122.062	123.9497
460.1432	453.5646	819.8824	367.508	296.1891	281.0808	250.948	247.1567	191.6834	188.1535	150.2787	161.1714	136.5579	130.7892	126.6654	124.6175
509.4331	478.7003	837.2457	382.8453	311.0578	298.8417	261.6651	249.0066	213.1761	211.7202	172.1683	174.9897	151.0261	146.5359	130.4421	128.2437
509.8412	488.0057	890.1625	398.3175	324.8177	326.4942	276.0351	274.0462	219.4234	218.3025	185.54	178.3899	156.8275	147.1996	139.6945	137.5371
516.444	506.76	917.2242	410.3379	351.19	349.4445	280.349	276.9948	232.6447	225.6896	186.3426	185.0763	161.239	158.8645	139.8488	138.3
517.3106	512.484	969.7821	427.9725	356.7567	353.5093	292.7693	285.3278	248.8447	249.8033	202.1641	199.2007	178.6951	171.4323	156.5976	154.1392
558.0198	547.1041	980.7286	431.146	376.361	373.3423	300.0622	296.0306	260.841	250.9616	208.3502	205.3399	181.6401	177.5865	162.0695	155.0056
574.1647	564.1299	992.0235	441.3699	385.6122	380.2081	309.4605	298.531	268.1768	257.7623	234.8209	228.8362	187.413	186.6135	169.9475	163.0775
591.3585	570.378	1045.4909	452.3636	388.5557	386.1396	323.4932	312.9205	288.1064	263.7565	237.4802	241.2485	199.534	193.7924	179.741	167.9268
593.3997	573.8303	1086.9976	458.8405	408.6894	403.4445	360.9517	346.1595	291.5544	289.0936	248.4865	242.7897	207.1822	207.197	186.1274	176.662
596.0975	582.0474	1135.8024	482.1632	409.3524	405.0593	361.1191	354.5685	297.6405	295.3728	248.6014	252.0628	212.9899	209.8922	186.2851	191.7261
631.1285	603.5992	1166.6111	490.565	418.4586	415.598	371.2988	371.2126	304.6118	302.6471	271.349	267.5334	235.9133	233.5969	195.6045	196.266
635.2616	620.3311	1182.1086	520.2663	438.4721	439.0069	376.0381	371.9002	314.5124	308.6078	276.7226	275.5478	251.036	242.2597	210.649	208.3814
642.2144	638.8175	1196.111	523.1689	445.4545	439.3656	385.7505	383.8295	337.9522	334.9771	289.8906	280.2473	254.749	249.7243	217.2242	214.5378
652.5762	652.677	1255.371	527.2979	458.7785	455.2453	396.4947	388.2928	339.5899	335.3371	291.8089	287.6459	255.3096	254.1901	228.1047	226.0399
679.4349	673.5786	1299.1474	529.7987	462.903	458.3784	404.481	405.0155	364.3175	354.4306	305.4855	303.5535	274.8156	272.8472	245.3113	240.5637
711.6583	704.8947	1347.655	554.0673	482.666	464.5587	417.1979	411.9307	367.5417	359.3641	313.8769	306.48	277.0346	275.9953	245.8618	242.7654
711.9145	715.6021	1386.3682	562.4812	483.6491	477.4067	432.0914	429.9362	377.0711	369.0474	317.9551	318.4303	284.3343	281.6259	249.3022	247.2235
742.0317	719.5075	1411.4295	570.4457	490.6633	478.5664	432.6636	433.231	389.6176	378.7504	325.9568	323.5144	292.9693	284.8556	268.1152	255.4532
759.0485	740.1784	1445.8709	572.0625	491.8825	485.5315	442.8738	440.6935	395.822	392.9212	346.9732	342.7697	293.3728	290.4504	273.0637	267.3209
761.2386	745.4441	1467.0702	580.5273	516.7986	506.0884	446.3755	440.9969	399.3563	393.9928	359.2397	357.6838	311.8193	310.0072	276.2153	273.7437
770.1271	750.6773	1497.1737	601.7493	521.7654	508.8234	447.7442	450.1537	408.3239	406.6458	364.7595	358.762	320.8	315.4896	283.5062	284.0018
774.9126	761.3543	1515.9344	601.9424	538.6192	530.1132	457.05	452.4589	416.2734	412.6047	373.3521	367.7721	321.7988	320.9455	292.8512	285.0713
777.6191	771.0894	1589.2651	619.8578	539.9224	537.2289	478.2035	455.6842	417.6631	417.25	379.0612	378.2189	331.581	329.1993	294.8777	293.28
779.6583	774.3117	1631.8265	644.0896	563.0811	552.2564	488.6959	478.158	421.1009	417.7243	387.8622	381.6336	341.7843	339.4259	306.9263	303.1811
788.4886	777.814	1666.439	662.95	564.1064	553.1847	489.1836	481.6345	433.6845	430.5316	396.1093	395.876	359.5136	349.178	313.5152	310.7248
804.7758	779.0461	1694.2944	694.8083	568.4471	555.7489	494.9079	485.1412	437.6341	433.731	402.4712	400.5395	362.9173	358.4536	317.6672	316.0869
832.8781	801.6452	3212.5488	700.3426	574.688	568.9793	501.8062	491.3825	441.9397	442.7529	405.3052	406.4679	374.3226	369.46	330.5534	330.3976
862.6457	826.6115	3221.2941	704.4656	585.8867	580.1395	507.5048	493.9796	459.4318	450.2936	413.8304	412.5726	375.0552	374.0376	335.8585	334.7623
871.4358	862.5464	3230.9284	711.3181	590.0247	586.1287	513.7858	495.6861	465.5849	459.4318	414.6308	413.653	388.8727	389.0809	345.8169	343.9279
873.7266	867.0055	3238.836	717.387	595.6091	590.2826	536.3897	533.6399	475.1902	463.8011	429.5129	424.8549	394.755	389.7452	350.2647	344.8013
881.3649	867.7296	3244.6635	720.6887	604.1667	601.4401	537.5214	534.1958	482.671	471.9079	430.6986	428.4802	395.9036	394.3935	366.3027	352.0514
893.9594	892.0273	3249.2481	750.371	608.9919	601.8728	545.189	540.082	484.0779	476.6252	434.3296	433.2561	395.9079	395.1333	370.693	360.3434
909.1999	905.13	54.5425	764.4395	631.9459	620.0344	545.5203	541.3359	486.3945	478.0131	441.8576	438.4582	398.6817	395.8118	375.908	371.1687
916.3104	906.4934	76.6012	766.1273	648.5228	645.2749	558.9533	551.528	497.9483	489.9885	445.0864	442.5634	407.7043	407.4025	380.2248	382.8209
952.903	920.1709	129.1889	767.4551	654.0162	651.9758	559.828	552.6756	504.164	493.7765	446.4711	452.5822	422.7548	421.3315	388.0048	387.041
954.894	925.376	178.6978	773.4536	669.8542	661.4144	570.4792	557.2208	511.8433	504.522	463.2949	454.1453	425.9589	424.7811	393.6349	391.9837
963.4415	941.4801	231.6822	774.8329	673.6727	666.7437	578.9077	572.0541	512.8881	508.3268	472.1175	459.2838	426.6928	426.6672	394.4977	393.3847
971.0991	944.6174	303.4317	775.8438	708.2976	699.4435	593.8924	585.8366	521.3419	515.7017	474.0569	470.1214	429.918	429.1846	403.8162	398.5042
992.6623	952.2981	365.4876	777.7675	708.4393	699.5567	601.4372	593.7318	525.0692	516.4793	482.6043	474.0394	440.6727	438.7172	408.1157	404.5553
993.5805	977.6204	409.7883	778.8689	715.6652	715.4419	603.6793	596.6931	540.1172	538.5746	487.2707	480.1445	444.7542	444.1636	410.4614	407.3756
993.7348	985.2364	439.3938	798.0736	719.739	717.9092	613.9086	608.1768	540.7469	539.3916	489.6632	487.0307	448.8389	448.1093	419.859	418.7777
994.1044	985.4228	473.0679	815.0386	721.9974	718.0186	614.247	608.923	554.3921	548.3428	498.4227	492.21	454.7352	453.5809	422.8749	422.7833
1026.1028	1029.4221	531.0209	825.9417	743.1714	721.9021	630.9459	618.08	554.5522	549.1427	500.634	495.7697	458.9007	454.4258	424.3541	423.0588
1052.7008	1045.5861	540.4481	828.1484	748.6156	738.8258	642.4715	638.5984	568.0226	557.5188	505.9473	498.6431	468.0113	459.3076	433.3876	430.8659
1057.217	1056.6226	578.8417	829.4836	748.9246	739.2438	644.2501	639.7407	568.7237	567.6675	508.8994	499.1457	473.6826	465.8048	434.1096	432.4721
1109.3461	1095.3653	603.7236	838.0932	758.806	748.7438	647.8054	642.6579	571.2445	568.8265	523.9098	518.3315	475.5527	470.74	437.2408	436.1853
1129.4552	1096.1205	652.9071	886.6516	766.621	756.7383	653.1863	649.506	579.4682	573.4501	524.5228	521.4098	486.1622	472.1156	447.7982	445.7195
1148.2386	1135.2714	711.7588	891.4824	771.2948	766.7214	698.007	688.4773	594.3365	588.1592	534.9227	532.5985	491.7135	483.9329	452.0449	447.749
1148.4636	1136.8805	730.2891	892.232	773.7237	766.9943	702.4217	697.9099	603.3363	595.795	535.3065	532.7402	494.0005	488.6904	454.9505	454.985
1167.0332	1150.0352	768.756	902.2214	794.7561	776.4514	702.8827	698.0159	608.8169	599.1553	543.1964	541.5677	498.387	494.0087	464.078	458.3559
1171.499	1166.1327	775.4417	916.5646	797.0692	789.353	710.295	699.5786	618.4672	610.8917	543.2498	542.3104	500.4142	497.765	470.2229	460.3649
1177.3291	1169.5478	787.4528	918.6493	799.2118	789.5571	715.2461	707.6343	620.9281	614.8183	552.9704	549.4769	504.334	500.2872	474.2074	467.3584
1178.0522	1176.5337	834.763	924.4318	801.1815	791.9785	719.9996	712.4718	626.8746	621.5014	554.1217	550.273	508.1134	501.5856	475.969	472.6771
1209.7864	1202.1072	842.6165	969.4877	802.6893	793.333	720.1299	715.7424	629.5109	625.5256	567.954	557.1211	514.9321	511.196	479.7322	473.9093
1214.7392	1202.4479	890.5745	969.501	815.2887	804.1008	742.1183	721.3683	635.0922	628.3765	578.4904	572.8048	518.4373	512.3792	483.2141	477.7469
1256.7128	1264.55	935.4416	974.9058	819.0183	812.2779	746.3706	740.2971	643.6308	641.1284	585.6886	583.6927	531.815	527.7642	487.7855	478.8661
1273.9745	1274.2408	969.7848	981.255	824.8216	812.8407	753.9534	749.4813	647.1664	646.1654	587.312	584.0239	533.6732	529.4783	488.8459	485.8874
1296.0863	1287.9999	985.7718	981.5291	833.3641	823.1866	754.7388	750.1642	686.7737	679.9441	594.1072	588.7586	539.7041	539.817	503.0607	495.5384
1322.4585	1292.6841	1004.9023	982.967	834.4971	830.1835	764.2153	752.2321	692.8416	685.4613	603.9733	599.68	539.8453	540.1689	504.5145	497.3027
1338.0341	1327.67	1062.5939	1006.3755	853.632	834.6706	764.2713	756.4766	693.9416	685.7682	609.684	599.7119	549.8191	548.1334	507.3751	503.3979
1339.9624	1341.1474	1094.4626	1006.9892	854.3776	850.3664	771.4058	758.2715	695.2159	693.3558	613.8702	608.9016	550.0746	548.9151	510.7653	506.7654
1354.7394	1341.588	1140.5701	1034.313	859.315	851.9069	773.9655	767.9208	698.2545	695.0441	616.0959	613.7108	558.5666	555.6599	512.6225	507.6672
1356.1665	1362.9475	1169.3357	1060.7351	876.1525	870.7	776.4146	768.3423	706.8291	699.8291	623.0211	616.7626	559.4919	557.4315	516.0672	509.2981
1375.9308	1371.761	1183.8335	1070.3997	892.3971	892.5398	780.6835	771.6904	716.1106	714.7392	625.6688	622.2759	568.3938	560.061	528.1161	524.852
1407.6786	1376.9623	1248.0391	1080.1791	892.4083	892.8631	790.6965	778.7951	723.0696	717.9756	634.1781	627.8149	578.4779	573.5937	528.2744	525.7101
1408.0359	1397.5684	1274.6844	1085.2706	903.3044	896.3201	801.6102	782.2787	724.0102	721.7779	641.2523	640.0113	592.206	585.9307	540.5069	538.4274
1420.697	1403.4596	1336.3835	1087.8324	924.3415	912.0276	805.9455	795.7766	728.3786	722.5415	643.7387	643.0827	598.541	593.4348	540.9567	539.1285
1427.5144	1418.1074	1357.9123	1108.9626	956.5773	918.7426	807.0832	796.9352	743.0568	727.7321	671.9832	666.9323	599.7429	596.0371	541.12	540.4526
1446.6567	1420.2708	1399.5206	1126.6009	960.1315	923.0069	808.39	804.3617	749.6501	740.9639	673.8261	668.5041	605.1942	601.4179	541.3638	540.7261
1449.1779	1433.0535	1423.0786	1147.0069	964.1863	955.5666	808.456	804.587	749.7305	741.8491	682.4	675.4978	605.9367	602.1649	551.1223	548.7419
1485.332	1449.1719	1447.427	1156.8578	966.213	957.3203	828.6117	806.3424	758.2882	749.6516	693.1518	689.4113	607.3272	603.8269	551.6025	549.645
1499.4652	1471.6957	1486.2156	1160.1944	967.0119	962.9464	834.5311	829.2305	765.8949	753.3151	693.1789	690.2577	610.1607	605.1777	568.0746	558.241
1511.1378	1476.324	1505.1559	1169.9316	972.3175	963.6938	835.1245	831.913	766.1953	763.1539	702.8052	696.1406	626.3309	619.7946	573.1602	570.3278
1515.7909	1492.5849	1571.5933	1176.3238	972.426	967.3055	839.0286	832.9823	770.494	764.786	707.0633	704.7943	627.5086	624.7408	574.7669	573.048
1538.5869	1520.5978	1607.8639	1180.0624	982.9495	967.4294	840.6156	834.0324	774.965	770.6331	707.7251	705.0132	633.2006	627.3778	578.5908	575.6423
1538.6993	1521.787	1632.133	1188.1431	983.6522	973.2055	853.5737	838.4396	779.2911	774.151	715.8316	713.069	640.3044	638.8718	592.3547	587.0071
1579.5352	1536.5218	1669.1861	1188.7082	984.346	980.5168	859.2015	847.4398	781.4756	778.5697	716.0095	713.5002	642.0798	641.1843	597.0309	591.4755
1603.2489	1560.5289	1702.9983	1234.4979	984.8623	981.0739	862.5536	860.4041	781.5076	778.62	723.3717	714.9609	658.0379	654.7301	598.814	595.3435
1625.4009	1596.6205	3212.5685	1251.8091	988.2581	984.0095	865.0596	862.296	787.4108	779.419	724.1626	719.4707	658.3347	654.8653	602.6037	598.6438
1647.7843	1617.3498	3223.483	1259.2514	1004.1531	998.1917	882.4271	874.3045	800.6908	782.2315	739.4903	720.7858	677.2576	672.0744	606.4214	599.684
1654.4446	1620.1965	3237.4294	1274.2397	1004.2408	998.2392	894.1792	888.8369	801.9064	794.5176	744.4573	733.2709	688.6555	687.0763	612.4232	606.0223
1657.7226	1641.1295	3238.9973	1274.2567	1050.0383	1045.2719	894.2278	889.0227	802.6376	795.4181	746.8626	744.3234	689.1409	687.5074	612.8173	607.7961
1675.8208	1649.7019	3245.1573	1283.5444	1067.1086	1073.0948	921.5808	911.579	812.0343	805.8768	747.3923	744.389	696.18	692.3269	626.287	620.5507
1676.2116	1668.4467	3264.8137	1296.8116	1078.4618	1080.7059	934.272	919.4987	812.5566	807.135	760.3705	751.6376	697.9518	694.7833	627.1302	626.0881
1706.4874	1668.7854	60.2875	1316.4796	1078.6926	1080.8162	934.2917	923.7877	818.4532	808.7675	761.1243	755.0921	698.0077	696.1117	632.6985	628.6871
1711.1686	1696.2201	86.0591	1347.8688	1108.1623	1086.7948	943.9863	933.016	828.3281	819.8202	764.2643	755.5841	702.6806	696.7652	638.4545	636.4119
3221.8337	3223.4851	146.904	1360.7862	1118.1176	1100.7515	962.7014	933.2018	829.001	823.4052	765.6716	763.7854	704.4048	698.5307	639.4003	636.9431
3221.8436	3227.0368	207.8705	1366.5138	1138.4578	1127.6145	963.341	940.7738	830.8652	824.8245	768.9556	763.8632	712.6302	709.145	648.0056	645.6364
3231.4167	3227.0897	261.2602	1374.5995	1145.7543	1129.527	964.6666	959.6033	833.5219	829.6719	771.6563	765.1562	715.0765	713.8255	648.0395	645.7009
3234.2506	3232.2258	315.0099	1392.7142	1159.3798	1137.9342	972.3078	961.0114	846.8371	833.1301	783.5215	778.026	724.1702	717.1842	672.7964	666.5779
3234.291	3232.316	374.9667	1393.4569	1160.4417	1158.2833	973.3136	968.7407	846.9491	842.4867	783.972	780.8211	724.6362	723.1739	683.8993	679.8881
3236.9092	3238.8857	412.8507	1399.3414	1164.9704	1159.947	975.4494	969.2215	859.2913	842.8361	788.3295	781.0064	726.8299	723.6098	686.0475	682.1293
3237.0823	3238.9063	447.2853	1405.8516	1168.7892	1160.7184	976.2551	970.2604	860.0159	856.5456	793.8481	786.8033	743.895	723.7158	687.0109	685.9099
3243.2508	3239.1885	504.4985	1423.0415	1171.0505	1168.9183	980.0955	971.1248	866.5066	864.5253	797.8434	787.5979	744.8401	739.8813	687.228	686.5805
3243.3605	3247.3109	535.9049	1424.7881	1177.5019	1175.2718	983.5164	973.1599	868.654	866.1749	799.7627	789.7442	746.3581	740.6445	691.2134	688.4494
3245.4147	3247.8645	566.7083	1427.0018	1184.5444	1180.8578	985.2105	975.0546	882.3614	873.3374	799.9346	792.4159	755.1006	751.7706	693.5505	691.0746
3265.131	3270.2892	581.847	1439.3355	1184.7065	1182.7432	988.049	985.6803	892.6785	892.8306	811.1938	806.9831	763.2729	753.9594	694.4911	692.6051
3265.153	3270.4578	608.7392	1457.3944	1185.8657	1184.2318	988.1452	985.8643	892.8577	893.0213	811.6297	807.2113	763.8684	760.3458	709.4775	701.5334
3266.7285	3271.0626	666.9725	1468.3164	1185.9148	1185.2548	1005.2082	1001.8735	905.9901	905.1483	816.2546	807.6983	766.6067	761.8746	710.7498	706.4439
3266.8636	3271.1987	712.4019	1473.0143	1248.5957	1229.0074	1005.2285	1001.9509	906.9772	905.2072	821.6203	815.7566	766.8044	765.399	711.6018	710.2893
		745.1465	1480.5498	1251.1914	1254.4484	1021.2326	1025.7404	920.5676	910.196	821.6996	816.5742	771.4355	766.6572	715.7457	712.1236
		769.2667	1492.9844	1252.9939	1258.257	1074.6215	1065.3578	926.4239	922.2031	824.671	818.748	771.7688	767.7584	716.5671	714.395
		781.0242	1498.2288	1259.044	1259.7128	1076.9125	1070.4911	944.1821	924.1912	829.8151	824.5326	772.8386	769.8383	725.2792	720.2813
		803.236	1501.9384	1260.3102	1263.2457	1081.5649	1073.9099	961.5539	926.5364	836.9276	834.4253	783.1344	776.1623	726.7973	720.5744
		835.8551	1520.8507	1267.8479	1271.4694	1093.528	1079.3849	962.8758	930.418	837.1131	835.2779	783.7774	781.3509	743.2678	721.201
		861.0079	1552.2106	1276.1539	1279.3829	1097.8105	1090.2372	963.5085	957.6078	850.5391	835.6144	784.2882	782.0843	743.5744	741.1709
		897.8748	1575.4321	1293.7382	1280.1945	1115.3067	1098.9925	969.5706	957.7019	851.4471	846.9043	791.372	783.4753	743.9862	741.2143
		967.8402	1590.4361	1316.593	1297.9663	1122.8265	1103.527	969.9621	965.489	855.6032	849.2713	798.5082	785.6296	746.743	743.6531
		980.6318	1604.9772	1328.1803	1314.6721	1142.3063	1121.9308	974.4394	966.8936	857.8441	851.1076	801.5321	792.4062	757.2093	750.8959
		986.6715	1606.1521	1336.2943	1327.9783	1157.8608	1143.9109	974.6647	967.8464	864.8277	862.2179	802.7218	794.5169	757.5117	751.2039
		1005.191	1606.9521	1353.2056	1337.6981	1159.9383	1153.7885	978.1075	971.8841	866.3426	864.5261	806.7009	804.8928	764.3936	755.7283
		1076.462	1632.2408	1360.8295	1355.8122	1163.1849	1155.7671	979.1204	972.3737	875.1942	869.9562	807.0462	805.2758	765.3937	761.9992
		1115.7139	1633.7733	1365.8268	1371.9315	1163.2417	1159.2109	981.8644	975.5473	888.1593	887.4391	822.8681	810.0556	771.3976	764.469
		1164.6423	1664.6722	1379.4876	1374.9955	1170.8108	1166.2116	982.6529	975.8513	888.5164	887.8996	822.9251	818.0385	771.6974	765.762
		1170.4414	1666.8822	1398.8354	1386.0522	1174.5508	1173.6044	985.855	983.3425	890.7956	890.4199	825.7101	818.8664	775.8944	772.7521
		1193.4017	1670.3458	1400.2998	1390.7551	1182.1277	1178.1565	987.0818	983.8611	891.6273	890.5814	825.9169	824.613	777.7231	773.2462
		1252.3437	1677.1204	1409.9349	1397.413	1182.243	1179.2788	987.236	984.3004	913.722	910.4279	826.5878	824.8761	778.2009	774.7842
		1286.6071	1692.1269	1413.2669	1404.5779	1183.5675	1181.1732	1005.2739	1003.8632	917.6598	912.8381	829.2242	827.6317	779.6408	776.8996
		1345.6065	3216.9964	1417.0503	1404.5877	1183.615	1182.1835	1005.2989	1004.0157	931.6525	920.068	829.7029	827.8021	783.1288	780.75
		1368.84	3217.1166	1420.45	1408.3228	1189.0296	1186.1919	1025.2179	1009.9488	956.6271	920.1155	838.4103	832.2152	783.1426	780.9867
		1410.7436	3221.5435	1434.9172	1419.6641	1189.1065	1186.201	1045.8925	1032.9719	959.5251	924.239	842.2179	834.1363	789.519	781.9163
		1425.0124	3224.0693	1441.8929	1430.9757	1232.2523	1219.6076	1069.0841	1047.0107	959.6457	953.2489	846.984	839.5343	800.038	784.2222
		1464.8688	3224.1646	1447.1388	1441.8629	1234.3002	1235.7493	1070.9622	1070.5514	961.8656	953.5433	855.7429	843.1108	801.1814	791.7612
		1490.1801	3229.1386	1449.4468	1447.9932	1252.7475	1244.6833	1080.1696	1074.4549	964.6485	957.2638	856.482	854.9552	802.1239	793.9258
		1510.1554	3229.1471	1466.6769	1448.3495	1254.7932	1251.7012	1080.7885	1079.9255	964.7828	958.7917	857.6181	855.781	806.3904	804.9662
		1584.2994	3231.5726	1467.5816	1468.6596	1254.821	1253.925	1110.4417	1080.8884	968.3372	961.3321	858.2903	855.9557	806.5176	804.9909
		1628.1213	3231.6652	1476.3963	1468.9978	1256.6663	1256.5619	1116.0655	1099.9981	970.0645	964.2733	866.8788	864.5651	818.9205	807.6445
		1638.3514	3237.5202	1481.2091	1478.3505	1257.5759	1256.8901	1139.1954	1117.5311	970.1309	966.9818	870.4287	868.1628	821.1924	816.4409
		1692.1133	3241.2441	1484.4358	1479.3038	1266.1793	1270.4097	1140.8241	1134.4631	973.1344	968.2744	888.4045	889.0232	821.4553	817.0544
		1707.4937	3241.3742	1503.2111	1487.177	1270.7035	1273.4204	1143.9443	1137.1536	975.0458	969.7451	888.5954	889.3735	825.7216	821.1321
		3221.2452	3246.6622	1508.5149	1508.6922	1285.8317	1273.8194	1150.2938	1141.4957	978.5363	970.5487	890.8413	890.4068	827.1781	823.7677
		3223.4846	3247.016	1514.8346	1514.7875	1305.4738	1288.9331	1163.8853	1150.7689	979.5676	970.7072	890.951	890.4305	827.21	824.8478
		3237.4598	3253.0524	1560.2783	1521.5869	1315.8257	1303.7804	1164.9182	1160.5702	979.5863	977.0685	894.4214	893.1792	829.0599	825.2567
		3244.6137	3253.4266	1560.8459	1541.6738	1336.7532	1317.9757	1169.5572	1161.724	980.6989	977.434	908.4511	901.4423	835.9821	832.5095
		3249.1433	3269.2811	1574.6706	1556.0964	1349.6314	1331.071	1170.6239	1166.975	984.4205	983.131	923.5579	912.1353	836.2739	833.5635
		3264.8303	3269.5135	1581.1954	1557.6964	1350.8794	1346.8499	1175.0625	1173.397	984.5057	983.2293	941.9419	922.5636	839.0089	835.7118
				1587.1028	1571.0884	1360.6902	1364.8204	1181.0075	1177.9875	994.7251	995.8501	943.227	926.5841	844.0431	836.7835
				1611.7168	1590.9982	1370.9124	1373.7226	1183.2518	1179.2369	1001.6358	1000.5377	954.8223	942.3818	851.4004	842.1255
				1624.9511	1595.0051	1378.7068	1375.2763	1183.3717	1180.7471	1001.6419	1000.5886	957.9774	942.402	856.9377	848.6697
				1630.6308	1609.1493	1392.197	1384.1285	1185.3447	1182.9905	1038.1448	1030.8738	958.4704	952.7978	857.9919	855.2817
				1634.318	1609.8585	1402.9654	1390.0788	1186.3569	1184.2109	1054.7914	1038.7921	962.1958	954.0074	858.8915	857.8135
				1640.4173	1620.2566	1406.2306	1397.7316	1187.966	1185.1383	1073.4634	1060.9559	962.2919	957.8263	859.3177	858.2889
				1663.6605	1627.0105	1407.0368	1404.7983	1188.0162	1185.332	1075.3171	1074.0496	964.5036	958.0744	865.1521	863.9434
				1664.168	1640.5765	1411.4596	1408.0334	1226.2199	1207.201	1087.1705	1075.7731	968.0888	961.8692	869.6985	867.165
				1682.9214	1645.3266	1419.0284	1408.8128	1227.8862	1225.5936	1087.2944	1086.1829	968.378	965.0087	874.9384	873.6445
				1683.4174	1661.5646	1419.1382	1416.8088	1237.7128	1232.9251	1103.5576	1086.416	970.5899	966.5809	877.5519	874.0116
				1691.9575	1664.3566	1432.2913	1425.5135	1238.2719	1243.7585	1108.1955	1095.185	970.9378	967.2212	889.3482	888.4298
				1694.58	1673.2944	1433.2033	1430.1964	1251.0453	1244.7113	1127.0785	1105.6106	973.0256	967.8118	889.3584	888.5348
				1704.5978	1676.0237	1441.6023	1430.6604	1252.4965	1252.706	1131.9218	1124.1199	974.5932	969.7217	892.3982	890.4059
				1709.6457	1686.3015	1444.9743	1436.6424	1255.3198	1252.8381	1150.0227	1140.248	978.9959	970.8713	904.2934	890.8133
				3212.8196	3214.5471	1451.4493	1439.9435	1258.2081	1256.5414	1154.292	1144.7265	979.3962	972.3875	921.2522	908.9488
				3212.8222	3214.5956	1451.9391	1451.4052	1258.2565	1259.0286	1161.8469	1144.9069	979.4577	976.9467	929.9911	922.3414
				3212.8836	3215.496	1463.9094	1455.1712	1266.9189	1269.1707	1162.0043	1158.1158	981.0601	977.5541	931.0987	926.9485
				3212.8845	3215.5284	1466.3349	1465.2876	1269.0553	1272.7852	1164.5538	1160.3599	983.6885	982.4401	941.2005	929.8081
				3219.1936	3220.777	1472.0193	1467.5805	1283.4832	1274.1986	1166.4628	1161.5834	983.8455	982.8762	955.7446	929.9471
				3219.4243	3223.6245	1473.7979	1472.0589	1296.1932	1281.5056	1171.8116	1166.1959	995.4037	986.7602	957.2442	940.4201
				3223.101	3223.8515	1485.6922	1478.9077	1304.3737	1295.6906	1175.7892	1172.5467	1000.1311	1000.9971	957.4262	943.6786
				3223.1137	3226.1338	1496.4386	1481.0208	1329.6017	1305.3032	1178.5227	1177.7311	1000.1582	1001.0208	959.8855	952.6527
				3229.9623	3226.16	1499.7278	1503.0098	1339.0601	1323.4592	1180.4656	1179.0851	1018.3854	1021.3991	960.5235	953.3113
				3230.01	3230.8675	1510.5232	1506.3453	1340.8112	1343.3102	1181.6043	1180.916	1061.5219	1046.3578	961.1866	956.3388
				3230.1267	3231.2069	1555.1509	1512.5304	1356.6798	1346.0267	1182.5517	1181.799	1063.7428	1060.0985	965.6806	956.7924
				3237.0881	3231.4239	1555.8727	1523.5804	1366.4132	1355.4468	1186.04	1182.3372	1070.0588	1066.5519	965.7018	962.4751
				3237.1279	3231.4688	1558.3692	1545.2956	1369.5295	1371.6766	1186.0872	1182.9924	1074.021	1069.4384	969.6022	963.4612
				3238.5105	3236.3931	1558.9428	1548.3012	1378.9667	1377.9543	1187.1484	1186.032	1080.0865	1073.9783	970.0035	966.4634
				3238.6934	3239.0337	1572.1762	1556.9121	1390.9443	1381.162	1187.2933	1186.1289	1084.2406	1079.091	971.3482	966.697
				3244.5393	3239.2627	1584.0643	1567.6028	1396.0208	1387.6734	1218.8394	1206.3933	1103.804	1084.6681	971.6472	968.1794
				3247.3389	3247.2481	1591.5635	1578.7006	1403.5632	1390.8822	1219.5368	1219.2456	1119.4341	1098.1178	974.4657	970.2554
				3247.3716	3247.5763	1611.6932	1590.7497	1404.6557	1397.1379	1235.0809	1224.3572	1124.7806	1121.697	974.652	970.3401
				3258.5008	3264.573	1618.6546	1593.2751	1407.0838	1398.3203	1235.3928	1240.3105	1130.7596	1123.1964	977.3755	972.8719
				3258.725	3264.9891	1624.9303	1601.6678	1408.6939	1402.171	1239.0034	1240.4279	1141.2489	1125.4659	978.5069	972.9866
				3266.509	3267.8449	1633.9084	1602.3832	1415.0476	1404.2578	1240.3672	1242.6743	1147.8012	1141.2015	978.6615	975.1898
				3266.5236	3267.9433	1640.9632	1617.7107	1418.2624	1406.6032	1252.0556	1244.4884	1157.676	1148.9512	979.4986	975.7504
						1656.3208	1626.5473	1423.2626	1418.5571	1252.5125	1252.7448	1159.0618	1154.6279	983.3463	983.6442
						1657.5871	1630.2796	1424.3267	1425.4389	1254.7301	1255.445	1164.265	1156.3912	983.5309	983.7439
						1675.223	1638.6117	1434.9398	1427.7999	1257.0218	1258.1442	1164.5801	1160.5553	986.6171	987.1118
						1677.8235	1659.8869	1436.1339	1433.4223	1257.027	1258.7098	1170.5205	1163.5871	1000.7068	999.5373
						1683.6942	1664.3014	1440.0778	1436.3386	1264.6561	1264.3546	1171.5392	1167.9997	1000.7171	999.8075
						1683.7084	1670.2713	1446.1354	1437.3905	1266.0715	1271.842	1174.9128	1173.6261	1020.888	1000.7179
						1700.4781	1673.4429	1451.4177	1442.4242	1279.2245	1273.1267	1178.8072	1175.6619	1037.2705	1026.1004
						1700.7104	1686.6756	1452.3988	1452.3387	1288.0483	1276.6019	1180.0281	1176.5748	1056.7894	1038.8473
						1703.1148	1687.2311	1463.2027	1457.0518	1296.2987	1289.53	1180.9299	1178.6779	1057.4464	1056.7238
						1709.6233	1690.0851	1464.2001	1462.426	1314.7262	1298.3362	1183.3348	1181.4321	1075.5217	1062.2076
						3210.5601	3211.5416	1480.1121	1463.4809	1324.1147	1314.2422	1183.7606	1181.5076	1076.9206	1075.0314
						3210.5645	3211.5722	1481.7537	1479.6984	1337.2782	1328.6821	1184.5921	1182.4517	1091.2776	1076.9947
						3211.6377	3213.8123	1487.8534	1489.2705	1350.7779	1336.5924	1184.8462	1182.576	1092.6872	1087.4085
						3211.6389	3213.816	1489.4316	1489.5955	1355.6773	1349.9448	1186.5915	1185.637	1104.7924	1090.5495
						3214.1826	3217.5152	1490.9132	1494.9591	1360.8062	1366.6818	1186.6274	1185.7835	1105.0289	1102.6198
						3214.1865	3217.5837	1509.6038	1502.6396	1371.41	1373.4226	1217.0419	1208.0692	1119.9208	1105.9383
						3220.2269	3220.6993	1537.5782	1508.3153	1380.554	1375.7263	1217.3716	1216.2121	1128.7569	1114.2641
						3220.4547	3222.5267	1537.669	1522.0917	1391.4944	1382.1539	1228.0438	1220.2901	1146.8603	1131.1941
						3222.4103	3222.5308	1553.0985	1528.924	1394.9471	1386.9504	1228.5467	1231.8689	1147.5018	1144.2072
						3222.4154	3223.9934	1553.2972	1533.4674	1397.429	1390.8536	1236.4473	1232.6326	1149.9278	1144.2893
						3228.143	3224.2222	1574.4973	1554.6118	1403.2252	1394.9898	1237.3218	1239.463	1152.6051	1147.9997
						3228.149	3229.8753	1576.2698	1557.8071	1407.4382	1399.64	1244.6063	1240.1943	1161.7757	1152.3213
						3229.0443	3229.9906	1576.928	1565.4864	1410.2137	1400.5408	1245.5565	1246.4427	1163.2509	1159.1814
						3231.1775	3232.7924	1581.9212	1571.4361	1411.2877	1403.6981	1252.9556	1250.7807	1166.4507	1161.1445
						3231.2159	3232.8243	1589.6944	1578.7079	1413.7157	1411.6445	1253.1777	1252.486	1166.8689	1164.7542
						3236.8905	3233.1531	1609.0381	1588.8082	1414.7407	1418.2757	1253.1797	1253.7382	1170.7708	1169.2113
						3236.9138	3233.405	1615.4533	1594.3445	1418.5404	1419.112	1257.108	1257.4203	1176.1718	1173.0172
						3237.9407	3236.3811	1624.8154	1595.7284	1420.4749	1419.7824	1257.2411	1257.43	1179.5671	1173.9885
						3238.1255	3237.273	1634.175	1600.7734	1425.513	1422.7883	1263.8943	1263.2268	1179.6082	1175.3235
						3243.7627	3237.3823	1640.3195	1614.9955	1425.5422	1426.0675	1264.8301	1271.7678	1180.1963	1179.193
						3247.1646	3247.7872	1648.7298	1619.8508	1437.334	1429.0605	1276.3362	1272.8849	1181.4093	1180.179
						3247.2026	3248.1174	1650.0509	1625.2933	1437.8024	1430.0009	1282.6661	1275.8312	1184.0348	1180.3454
						3264.3712	3264.2121	1669.9469	1634.155	1440.499	1437.8774	1291.7146	1282.6977	1184.0431	1180.9083
						3264.3915	3264.2536	1671.0849	1656.8304	1445.5399	1439.197	1306.5744	1290.9854	1184.7239	1182.3641
						3264.675	3266.77	1683.7309	1657.459	1449.5584	1439.7707	1314.3068	1305.3002	1184.7337	1182.3978
						3264.6915	3266.884	1683.763	1665.9948	1452.3609	1451.6033	1335.7588	1316.9437	1186.4706	1187.0111
								1687.835	1667.115	1463.9472	1457.3696	1340.5208	1330.3202	1186.4903	1187.0299
								1689.4285	1680.1905	1464.2786	1465.2323	1344.7301	1346.565	1217.0005	1201.0667
								1698.8066	1680.3461	1478.2411	1465.7348	1357.1197	1351.9607	1217.11	1215.9618
								1699.0664	1686.6355	1481.8108	1481.9273	1366.3745	1362.6152	1226.6001	1218.1606
								1703.793	1689.7354	1485.817	1483.9155	1368.4578	1369.9065	1227.3404	1228.7768
								1710.4573	1690.3377	1488.7038	1485.6659	1379.7657	1376.63	1228.4555	1231.2091
								3209.3244	3209.7335	1491.2097	1496.1116	1392.0125	1380.6717	1228.8164	1231.8597
								3209.3296	3209.7516	1510.0871	1502.0814	1396.256	1388.3304	1242.7969	1232.5792
								3210.9094	3210.0706	1528.2785	1505.2608	1401.3349	1392.3336	1243.9697	1243.2148
								3210.9138	3210.0886	1528.5187	1520.4354	1401.866	1394.4702	1246.4629	1246.5722
								3213.5591	3214.1263	1542.3038	1521.8626	1404.0773	1397.3214	1246.6335	1249.7348
								3213.5606	3214.1335	1542.375	1528.7834	1408.3379	1399.2697	1251.6361	1249.9142
								3214.4459	3217.6397	1563.7936	1542.186	1411.5709	1401.6372	1252.8445	1253.1666
								3214.4701	3217.6841	1564.0195	1543.5838	1412.9565	1403.5344	1253.6693	1253.5437
								3219.7849	3221.9329	1573.8367	1560.2371	1413.7127	1409.0452	1257.1814	1257.1426
								3220.0262	3222.1602	1574.7381	1562.1243	1414.2387	1411.951	1257.1974	1257.7047
								3221.7745	3222.1654	1576.8795	1564.7729	1417.6021	1416.5051	1263.1312	1262.4981
								3221.7781	3222.268	1585.4859	1577.2788	1418.9688	1420.2898	1264.2914	1269.6449
								3227.9083	3222.5309	1591.1993	1581.4167	1422.5993	1420.7166	1273.6938	1270.4124
								3227.9338	3227.6433	1606.4535	1587.9969	1423.0366	1423.1425	1277.8446	1273.2188
								3228.4951	3227.695	1612.0261	1590.2659	1432.4693	1430.1789	1287.031	1277.6041
								3230.0691	3230.3165	1624.1109	1594.1188	1433.4008	1433.093	1299.0173	1286.4172
								3230.083	3230.4897	1633.7837	1600.0364	1440.7615	1433.8164	1305.5903	1299.1074
								3231.6575	3232.8751	1640.1102	1612.0641	1441.4321	1434.6075	1326.3943	1307.6157
								3231.6931	3232.8824	1642.2178	1613.1827	1442.951	1439.0783	1334.5519	1323.1004
								3236.2425	3233.2503	1643.2261	1622.25	1445.7105	1440.8866	1336.1556	1338.0335
								3236.2528	3233.5573	1664.5086	1629.3874	1449.5096	1444.3681	1352.3068	1340.3263
								3237.6998	3236.1269	1664.6089	1647.9122	1452.1044	1451.7809	1360.7951	1352.2679
								3237.7571	3236.1656	1678.7647	1652.6369	1465.5201	1456.9332	1361.0708	1365.8459
								3243.3911	3237.5071	1680.371	1658.487	1465.5393	1465.7061	1370.6383	1373.7688
								3246.9153	3247.2185	1683.5043	1666.8777	1474.66	1465.7817	1380.5659	1374.3245
								3246.955	3247.5932	1683.5424	1670.622	1479.4567	1479.9717	1389.8491	1382.7432
								3265.2623	3263.4271	1691.7169	1673.1683	1485.471	1484.7978	1397.0078	1387.3339
								3265.2646	3263.4806	1692.0274	1680.4771	1488.9012	1484.8437	1398.5824	1388.1117
								3265.5487	3267.2636	1698.2616	1680.4895	1491.1143	1494.1102	1403.6602	1392.7636
								3265.5643	3267.397	1698.51	1686.1815	1510.2796	1500.8107	1406.5672	1398.1309
										1703.5586	1694.8166	1525.0772	1503.3673	1408.1666	1399.4574
										1710.0401	1694.8409	1525.4043	1518.0306	1410.3935	1401.0743
										3208.9661	3209.7323	1529.4505	1519.2151	1412.3882	1408.0061
										3209.0424	3209.7947	1529.6951	1528.0475	1412.9835	1409.7998
										3211.1978	3210.4535	1557.7935	1531.7144	1414.287	1410.194
										3211.2119	3210.4824	1557.9027	1532.5646	1415.0121	1410.886
										3212.6329	3213.0381	1561.6028	1550.9764	1416.7568	1415.6964
										3212.6441	3213.0655	1561.837	1555.4566	1418.3126	1419.2882
										3213.9689	3215.6206	1573.6409	1560.7342	1420.8941	1419.5528
										3214.0369	3215.6933	1580.9225	1566.3314	1422.3339	1420.3038
										3215.246	3216.1514	1581.8934	1571.6829	1425.4628	1421.776
										3215.299	3216.2173	1584.3398	1578.6011	1426.0067	1424.5947
										3217.874	3220.0002	1590.1856	1581.1838	1436.4854	1430.5601
										3218.1647	3220.8547	1605.1709	1588.0549	1437.093	1433.4712
										3221.9228	3221.2229	1610.271	1590.9968	1440.1378	1435.0013
										3221.9441	3221.2704	1621.9072	1594.5154	1442.0902	1437.5804
										3227.0212	3221.2851	1632.8626	1599.9084	1443.7037	1440.0702
										3228.1097	3227.1603	1636.7343	1611.2507	1446.1957	1444.2032
										3228.1341	3227.2066	1637.7942	1611.8702	1448.3676	1446.0281
										3229.4922	3229.9422	1639.555	1619.167	1453.1936	1450.7986
										3229.5087	3230.0053	1658.3944	1626.9652	1465.4047	1457.2837
										3231.0962	3231.7973	1659.2696	1642.6556	1465.5873	1465.7715
										3231.1558	3231.8643	1671.0072	1642.8384	1476.0046	1465.8228
										3232.2417	3232.0116	1672.1255	1656.0482	1480.011	1481.8787
										3232.2729	3232.0713	1682.8949	1662.2506	1485.904	1486.7061
										3236.3842	3232.3025	1682.9017	1666.5928	1487.1326	1486.8495
										3236.4747	3232.7066	1684.4692	1669.1493	1488.5053	1490.3478
										3236.495	3235.6993	1685.4651	1679.3709	1509.9143	1496.8904
										3236.5462	3236.0196	1688.6167	1679.4068	1518.1457	1501.1116
										3242.0178	3236.0672	1688.7517	1682.1607	1518.2085	1513.2652
										3246.8741	3247.0349	1697.9783	1682.1989	1525.9628	1513.8744
										3246.9079	3247.4147	1697.9919	1685.1144	1526.2643	1524.9353
										3265.1563	3264.2402	1701.8631	1694.4136	1545.914	1527.2259
										3265.1763	3264.2985	1708.5799	1694.6284	1546.1153	1528.5478
										3266.0274	3267.1233	3209.2249	3209.9149	1557.4065	1540.7105
										3266.0364	3267.2442	3209.2284	3209.9222	1557.6503	1543.3673
												3211.1964	3211.3059	1570.8617	1554.3984
												3211.199	3211.3127	1570.9571	1560.3211
												3212.4886	3211.7964	1573.4733	1567.5338
												3212.4947	3211.8103	1579.4057	1568.1327
												3213.0736	3212.6469	1581.0878	1569.5127
												3213.0893	3212.6646	1586.3039	1581.3262
												3213.3783	3214.1688	1591.5671	1582.7903
												3213.381	3214.1856	1604.8634	1587.2553
												3214.1729	3216.08	1609.5775	1588.6121
												3214.1735	3216.1381	1621.9566	1591.0878
												3218.1364	3220.6043	1632.9084	1598.8841
												3218.4119	3220.8884	1633.432	1608.4773
												3220.4745	3220.8935	1634.3414	1608.8221
												3220.4769	3221.9653	1639.388	1618.4195
												3226.2069	3222.3133	1653.5738	1624.2429
												3228.2696	3228.298	1654.3465	1636.0471
												3228.2729	3228.3057	1667.6956	1637.1506
												3229.269	3228.7184	1668.0891	1654.8165
												3229.2744	3228.7276	1678.6385	1657.1019
												3229.9351	3229.6501	1679.8041	1663.2771
												3229.9613	3229.663	1683.0612	1665.2805
												3230.2548	3230.2486	1683.0766	1671.7684
												3230.2568	3230.4101	1685.8012	1672.6911
												3231.5021	3231.7843	1685.9291	1680.0784
												3231.5287	3231.8131	1688.0404	1680.3735
												3234.9784	3231.9847	1688.4988	1683.3817
												3234.9886	3232.255	1698.1928	1683.5392
												3236.601	3235.2093	1698.231	1685.0668
												3236.7258	3235.2398	1702.4393	1697.43
												3241.2678	3236.2927	1709.1382	1697.4555
												3246.456	3247.3627	3209.1115	3208.9555
												3246.4929	3247.7414	3209.1132	3208.9672
												3264.3233	3264.1141	3210.0849	3209.7289
												3264.3402	3264.1305	3210.0883	3209.7427
												3264.6541	3266.0802	3211.6806	3211.3526
												3264.6594	3266.2117	3211.6891	3211.414
														3212.5399	3211.9586
														3212.5501	3211.9747
														3213.4444	3212.6626
														3213.4609	3212.7286
														3214.1066	3213.8247
														3214.1092	3213.846
														3214.1419	3216.5049
														3214.146	3216.6325
														3218.3147	3219.6109
														3218.6004	3220.5884
														3220.566	3220.6037
														3220.5689	3221.5088
														3225.7021	3221.8658
														3227.0757	3226.5063
														3227.0827	3226.5312
														3228.2911	3228.0902
														3228.3081	3228.1349
														3229.298	3228.6371
														3229.3183	3228.6625
														3230.2571	3229.1717
														3230.2841	3229.3962
														3230.8541	3230.642
														3230.8748	3230.6729
														3231.4289	3231.8246
														3231.4509	3231.8551
														3235.3181	3232.3619
														3235.3208	3232.7187
														3236.724	3235.1098
														3236.7744	3235.1265
														3240.95	3235.3305
														3245.5996	3246.0789
														3245.6391	3246.5483
														3263.9707	3265.458
														3263.9893	3265.4737
														3265.2692	3266.2039
														3265.2782	3266.4046
