# Supplementary material for: Tetraaza[7]–[15]helicenes Synthesized by Two‐Step Strategy: Length‐Controlled Chiral π‐Systems Exhibiting Amplified Circularly Polarized Luminescence
Source: Angew Chem Int Ed Engl. 2026 Jan 9;65(14):e24463. doi: 10.1002/anie.202524463 (PMC13023689; doi:10.1002/anie.202524463)
Supplement: Supplementary file 2 — Supporting Information [file ANIE-65-e24463-s001.zip › SI/TA15HS1_CAMB3LYP.xyz]

90

C        -0.7010710000     2.1769120000     2.2598550000
C        -0.0261390000     0.2331740000    -2.7849690000
C        -0.3857000000    -0.9321620000    -3.4586810000
C         0.1091330000    -0.9912900000    -0.6864500000
N         0.4107090000     0.1356600000    -1.4584480000
C        -0.1092260000    -0.9913800000     0.6860240000
N        -0.4104580000     0.1355540000     1.4581860000
C         0.3856030000    -0.9327250000     3.4582470000
C         0.0264290000     0.2327520000     2.7847080000
C         0.2954020000    -2.1538280000     2.7915730000
C         0.0539690000    -2.2164280000     1.4175890000
C        -0.0544770000    -2.2161820000    -1.4181830000
C        -0.2959010000    -2.1533220000    -2.7921980000
C        -1.0144530000     3.5590260000     2.2265770000
H         0.4716120000    -3.0782430000     3.3321520000
C        -0.0571490000    -3.4442220000    -0.6760120000
C         0.0562360000    -3.4443630000     0.6752130000
H         0.1264630000    -4.3754480000     1.2289160000
N        -0.0947810000     1.4849450000     3.2494860000
C        -1.0286630000     1.3453440000     1.1596390000
C        -1.6210300000     4.0436740000     1.1051760000
C        -2.0664900000     3.1834140000     0.0561330000
C        -1.9270080000     1.7590230000     0.1562960000
H        -0.6652240000    -0.8667700000    -4.5027600000
H        -0.4724250000    -3.0776200000    -3.3328750000
H        -0.1276740000    -4.3751910000    -1.2298740000
H         0.6651440000    -0.8675790000     4.5023360000
H        -0.7320130000     4.1979090000     3.0562250000
H        -1.8050430000     5.1081720000     0.9949800000
C        -2.6339540000     3.7378300000    -1.1181040000
C        -2.7142340000     0.9211530000    -0.7399950000
N         0.0953420000     1.4853220000    -3.2495770000
C         1.0290840000     1.3453400000    -1.1596790000
C         0.7017770000     2.1770710000    -2.2597820000
C         1.0154560000     3.5590860000    -2.2263630000
C         1.9274110000     1.7587630000    -0.1561520000
C         1.6220400000     4.0435320000    -1.1048580000
C         2.0672200000     3.1831030000    -0.0558760000
H         0.7332190000     4.1981110000    -3.0559740000
H         1.8062430000     5.1079870000    -0.9945650000
C         2.6347810000     3.7373340000     1.1184530000
C         2.7143750000     0.9206680000     0.7401620000
C        -3.1616520000    -0.4247170000    -0.4663780000
C        -3.1202510000     1.5159390000    -1.9601190000
C        -3.6438710000     0.7140630000    -3.0067800000
H        -2.6847730000     4.8186540000    -1.2102720000
C        -3.0441980000     2.9291760000    -2.1347720000
H        -3.3986840000     3.3495450000    -3.0710260000
C         3.1614120000    -0.4253510000     0.4665330000
C         3.1205470000     1.5152920000     1.9603050000
C         3.6439660000     0.7132520000     3.0069340000
H         2.6858030000     4.8181440000     1.2106800000
C         3.0448130000     2.9285550000     2.1350590000
H         3.3993660000     3.3487690000     3.0713590000
C        -3.3557480000    -0.9948020000     0.8664810000
C        -3.5906850000    -1.2143580000    -1.5618520000
C        -3.8623580000    -2.6094010000    -1.3925640000
H        -3.8950390000     1.1905780000    -3.9497350000
C        -3.7914220000    -0.6284020000    -2.8363430000
H        -4.1315030000    -1.2600780000    -3.6517320000
C         3.3554190000    -0.9954130000    -0.8663310000
C         3.5902250000    -1.2151280000     1.5619750000
C         3.8615480000    -2.6102350000     1.3926480000
H         3.8952830000     1.1896860000     3.9498920000
C         3.7911360000    -0.6292480000     2.8364800000
H         4.1310750000    -1.2610310000     3.6518460000
H        -4.1039000000    -3.1904090000    -2.2781670000
C        -3.8223650000    -3.1885890000    -0.1712290000
H        -4.0133940000    -4.2504020000    -0.0458350000
C        -3.4261570000    -0.2151210000     2.0441510000
C        -3.6371890000    -2.3820350000     0.9964940000
C        -3.8294200000    -2.9484190000     2.2751480000
C         3.4261410000    -0.2156750000    -2.0439460000
C         3.6364930000    -2.3827180000    -0.9964000000
C         3.8286450000    -2.9490840000    -2.2750790000
H         4.1029460000    -3.1913360000     2.2782300000
C         3.8214160000    -3.1893690000     0.1712900000
H         4.0121880000    -4.2512250000     0.0458600000
H        -3.3351530000     0.8598840000     1.9787960000
C        -3.6571740000    -0.7803650000     3.2783820000
H        -3.7141600000    -0.1428390000     4.1553730000
H        -4.0152530000    -4.0169350000     2.3420450000
C        -3.8284030000    -2.1676640000     3.4057820000
H        -3.9920920000    -2.6121420000     4.3827510000
H         3.3354430000     0.8593560000    -1.9785250000
C         3.6570840000    -0.7809140000    -3.2781880000
H         3.7143140000    -0.1433490000    -4.1551350000
H         4.0141920000    -4.0176470000    -2.3420210000
C         3.8279240000    -2.1682610000    -3.4056620000
H         3.9915470000    -2.6127250000    -4.3826490000
