# Supplementary material for: Tetraaza[7]–[15]helicenes Synthesized by Two‐Step Strategy: Length‐Controlled Chiral π‐Systems Exhibiting Amplified Circularly Polarized Luminescence
Source: Angew Chem Int Ed Engl. 2026 Jan 9;65(14):e24463. doi: 10.1002/anie.202524463 (PMC13023689; doi:10.1002/anie.202524463)
Supplement: Supplementary file 2 — Supporting Information [file ANIE-65-e24463-s001.zip › SI/TA11HS1_B3LYP.xyz]

66

C         0.7171560000    -1.4425740000    -2.3442390000
C        -1.6097170000     0.5127140000     2.3219230000
C        -2.2891360000     1.6875860000     2.6622420000
C        -0.3103270000     1.7153090000     0.6277620000
N        -0.4967470000     0.5915420000     1.4564730000
C         0.3102860000     1.7153070000    -0.6277190000
N         0.4967420000     0.5915320000    -1.4564130000
C         2.2891390000     1.6875900000    -2.6621570000
C         1.6097380000     0.5127110000    -2.3218310000
C         1.8348580000     2.9021720000    -2.1450990000
C         0.8565160000     2.9514040000    -1.1380880000
C        -0.8565750000     2.9514020000     1.1381190000
C        -1.8348960000     2.9021670000     2.1451490000
C         0.4492480000    -2.8210880000    -2.5437650000
H         2.2777740000     3.8341940000    -2.4844660000
C        -0.4353780000     4.1779700000     0.5255240000
C         0.4352890000     4.1779720000    -0.5255140000
H         0.8099080000     5.1111420000    -0.9373150000
N         1.7748120000    -0.7314450000    -2.8068590000
C        -0.1841830000    -0.6301360000    -1.5893680000
C        -0.7052140000    -3.3358850000    -2.0099450000
C        -1.6854960000    -2.5000070000    -1.3936870000
C        -1.4885560000    -1.0722110000    -1.2806480000
H        -3.1071650000     1.6305710000     3.3706000000
H        -2.2778250000     3.8341860000     2.4845100000
H        -0.8100140000     5.1111390000     0.9373140000
H         3.1071870000     1.6305800000    -3.3704930000
H         1.1620180000    -3.4358820000    -3.0844750000
H        -0.9217200000    -4.3978740000    -2.0887560000
C        -2.8925150000    -3.0732570000    -0.9053220000
C        -2.6534660000    -0.2434680000    -0.9902360000
N        -1.7747490000    -0.7314340000     2.8069850000
C         0.1842030000    -0.6301130000     1.5894260000
C        -0.7170940000    -1.4425520000     2.3443460000
C        -0.4491580000    -2.8210590000     2.5438860000
C         1.4885700000    -1.0721760000     1.2806600000
C         0.7052860000    -3.3358500000     2.0100220000
C         1.6855300000    -2.4999680000     1.3937070000
H        -1.1618990000    -3.4358540000     3.0846320000
H         0.9218070000    -4.3978350000     2.0888350000
C         2.8925310000    -3.0732140000     0.9052900000
C         2.6534590000    -0.2434260000     0.9901830000
C        -2.7116680000     1.1360640000    -1.2865960000
C        -3.8476130000    -0.8706700000    -0.5101950000
C        -4.9852080000    -0.0812100000    -0.2220130000
H        -2.9919390000    -4.1554890000    -0.9292080000
C        -3.9109520000    -2.2965870000    -0.4187640000
H        -4.8184690000    -2.7540780000    -0.0336400000
C         2.7116650000     1.1361110000     1.2865220000
C         3.8475890000    -0.8706230000     0.5100930000
C         4.9851640000    -0.0811570000     0.2218440000
H         2.9919650000    -4.1554450000     0.9291830000
C         3.9109370000    -2.2965400000     0.4186750000
H         4.8184400000    -2.7540270000     0.0335130000
H        -1.8711530000     1.6178750000    -1.7679430000
C        -3.8573170000     1.8838950000    -1.0387590000
H        -3.8707100000     2.9399480000    -1.2933650000
H        -5.8728490000    -0.5739880000     0.1671500000
C        -4.9912930000     1.2813830000    -0.4720930000
H        -5.8781650000     1.8725900000    -0.2611120000
H         1.8711720000     1.6179220000     1.7679070000
C         3.8572950000     1.8839490000     1.0386170000
H         3.8706900000     2.9400060000     1.2932070000
H         5.8727900000    -0.5739340000    -0.1673550000
C         4.9912480000     1.2814390000     0.4719020000
H         5.8781040000     1.8726520000     0.2608680000
