# Supplementary material for: Tetraaza[7]–[15]helicenes Synthesized by Two‐Step Strategy: Length‐Controlled Chiral π‐Systems Exhibiting Amplified Circularly Polarized Luminescence
Source: Angew Chem Int Ed Engl. 2026 Jan 9;65(14):e24463. doi: 10.1002/anie.202524463 (PMC13023689; doi:10.1002/anie.202524463)
Supplement: Supplementary file 2 — Supporting Information [file ANIE-65-e24463-s001.zip › SI/TA9HS0_CAMB3LYP.xyz]

54

C         1.1448710000    -1.8120530000     1.7443400000
C        -0.7875940000     2.5481280000    -1.2430860000
C        -1.9930830000     3.3079650000    -1.1849480000
C        -1.9585130000     0.5934590000    -0.3879360000
N        -0.8341140000     1.1712580000    -0.9964520000
C        -1.9585990000    -0.5932840000     0.3879270000
N        -0.8342880000    -1.1712010000     0.9964870000
C        -1.9935010000    -3.3077750000     1.1849780000
C        -0.7879330000    -2.5480660000     1.2431670000
C        -3.1586970000    -2.6734060000     0.9360880000
C        -3.1782860000    -1.2928720000     0.5309480000
C        -3.1781190000     1.2931820000    -0.5310070000
C        -3.1583600000     2.6737170000    -0.9361310000
C         2.4962210000    -1.7121150000     2.1603440000
H        -4.1044110000    -3.2038080000     0.9764990000
C        -4.3897570000     0.6503650000    -0.2145460000
C        -4.3898390000    -0.6499260000     0.2144250000
H        -5.3190590000    -1.1908960000     0.3607510000
N         0.3949180000    -2.9525610000     1.6453240000
C         0.3999330000    -0.6730090000     1.4252230000
C         3.0339650000    -0.4719820000     2.3091070000
C         2.2456820000     0.7129490000     2.1448680000
C         0.8789430000     0.6369800000     1.7384840000
H        -1.9366970000     4.3631840000    -1.4238460000
H        -4.1040150000     3.2042230000    -0.9765810000
H        -5.3189120000     1.1914370000    -0.3609140000
H        -1.9372390000    -4.3629950000     1.4239010000
H         3.0648010000    -2.6156580000     2.3534220000
H         4.0686910000    -0.3533820000     2.6168620000
C         2.7962450000     1.9753390000     2.4597580000
C         0.0995900000     1.8160900000     1.7828860000
N         0.3953260000     2.9525090000    -1.6451540000
C         0.4000630000     0.6729440000    -1.4251820000
C         1.1451660000     1.8119260000    -1.7441420000
C         2.4965410000     1.7118620000    -2.1600320000
C         0.8789340000    -0.6370730000    -1.7385580000
C         3.0341520000     0.4716780000    -2.3088440000
C         2.2457080000    -0.7131710000    -2.1447990000
H         3.0652470000     2.6153520000    -2.3529890000
H         4.0688930000     0.3529810000    -2.6165120000
C         2.7961520000    -1.9755960000    -2.4597550000
C         0.0994390000    -1.8160830000    -1.7831860000
H        -0.9633770000     1.7677520000     1.5844420000
C         0.6611860000     3.0233030000     2.1256030000
H         0.0389640000     3.9123980000     2.1575130000
H         3.8440620000     2.0230520000     2.7431940000
C         2.0285890000     3.1138210000     2.4409750000
H         2.4655630000     4.0747590000     2.6937990000
H        -0.9635440000    -1.7676340000    -1.5848750000
C         0.6609280000    -3.0233300000    -2.1259550000
H         0.0385990000    -3.9123450000    -2.1580350000
H         3.8439960000    -2.0234100000    -2.7430760000
C         2.0283560000    -3.1139850000    -2.4411740000
H         2.4652390000    -4.0749510000    -2.6940480000
