# Supplementary material for: Tetraaza[7]–[15]helicenes Synthesized by Two‐Step Strategy: Length‐Controlled Chiral π‐Systems Exhibiting Amplified Circularly Polarized Luminescence
Source: Angew Chem Int Ed Engl. 2026 Jan 9;65(14):e24463. doi: 10.1002/anie.202524463 (PMC13023689; doi:10.1002/anie.202524463)
Supplement: Supplementary file 2 — Supporting Information [file ANIE-65-e24463-s001.zip › SI/TA21HS1_B3LYP.xyz]

126

C        -1.2295250000    -1.5687290000    -2.0400660000
C         0.6315830000     0.3798410000     2.7265160000
C         0.4102460000     1.5460130000     3.4708630000
C         0.2693610000     1.6098200000     0.6467360000
N         0.7702420000     0.4891330000     1.3290800000
C        -0.2693210000     1.6097110000    -0.6469730000
N        -0.7702480000     0.4889170000    -1.3291070000
C        -0.4102820000     1.5454150000    -3.4710850000
C        -0.6316150000     0.3793760000    -2.7265290000
C        -0.3307100000     2.7689960000    -2.8048120000
C        -0.2560500000     2.8369850000    -1.4003430000
C         0.2561100000     2.8372300000     1.3998920000
C         0.3307270000     2.7694800000     2.8043740000
C        -1.4978710000    -2.9588910000    -1.9272690000
H        -0.2666280000     3.6918960000    -3.3740590000
C         0.0848170000     4.0627200000     0.6780660000
C        -0.0846930000     4.0625990000    -0.6787420000
H        -0.1239330000     4.9957860000    -1.2340520000
N        -0.8584520000    -0.8779300000    -3.1494540000
C        -1.3212330000    -0.7245130000    -0.8957340000
C        -1.8207360000    -3.4492960000    -0.6874650000
C        -2.0425670000    -2.5857540000     0.4304460000
C        -1.9745520000    -1.1464150000     0.2823820000
H         0.3662880000     1.4749110000     4.5512310000
H         0.2666540000     3.6924810000     3.3734570000
H         0.1240910000     4.9960100000     1.2332010000
H        -0.3663490000     1.4741230000    -4.5514420000
H        -1.3927890000    -3.6025000000    -2.7950530000
H        -1.9380250000    -4.5183780000    -0.5317390000
C        -2.3026950000    -3.1287920000     1.7151090000
C        -2.5667910000    -0.3206310000     1.3266650000
N         0.8584130000    -0.8773910000     3.1496700000
C         1.3212440000    -0.7243700000     0.8959320000
C         1.2295420000    -1.5683800000     2.0404180000
C         1.4979380000    -2.9585540000     1.9278820000
C         1.9745820000    -1.1464740000    -0.2821050000
C         1.8208390000    -3.4491800000     0.6881760000
C         2.0426470000    -2.5858420000    -0.4298970000
H         1.3928710000    -3.6020080000     2.7957830000
H         1.9381590000    -4.5182880000     0.5326520000
C         2.3028050000    -3.1291080000    -1.7144560000
C         2.5667890000    -0.3208650000    -1.3265460000
C        -3.1155960000     1.0031610000     1.1402340000
C        -2.6454130000    -0.8972160000     2.6290330000
C        -2.9180470000    -0.0712240000     3.7557730000
H        -2.3019600000    -4.2091180000     1.8335470000
C        -2.4865470000    -2.3057240000     2.7981640000
H        -2.5940690000    -2.7198980000     3.7970650000
C         3.1155430000     1.0029860000    -1.1403670000
C         2.6454410000    -0.8976920000    -2.6288030000
C         2.9180320000    -0.0718990000    -3.7556980000
H         2.3021110000    -4.2094560000    -1.8326970000
C         2.4866350000    -2.3062390000    -2.7976660000
H         2.5941740000    -2.7206000000    -3.7964880000
C        -3.6453450000     1.5374200000    -0.1104160000
C        -3.2226110000     1.8416940000     2.2989530000
C        -3.4545250000     3.2413090000     2.1505120000
H        -2.9267480000    -0.5243490000     4.7436440000
C        -3.1068000000     1.2763640000     3.5975110000
H        -3.2229730000     1.9272070000     4.4604510000
C         3.6453350000     1.5374790000     0.1101610000
C         3.2225080000     1.8413100000    -2.2992430000
C         3.4543730000     3.2409610000    -2.1510650000
H         2.9267530000    -0.5252060000    -4.7434870000
C         3.1067140000     1.2757290000    -3.5976930000
H         3.2228600000     1.9264100000    -4.4607580000
H        -3.4847890000     3.8591120000     3.0444890000
C        -3.5775470000     3.7937320000     0.9079200000
H        -3.6633540000     4.8692310000     0.7772370000
C        -4.1822350000     0.7518190000    -1.2123060000
C        -3.6887000000     2.9581520000    -0.2458480000
C        -3.8646220000     3.5491320000    -1.5309740000
C         4.1823110000     0.7520770000     1.2121530000
C         3.6886700000     2.9582360000     0.2453330000
C         3.8646750000     3.5494400000     1.5303420000
H         3.4845860000     3.8586020000    -3.0451560000
C         3.5774200000     3.7936110000    -0.9085770000
H         3.6632060000     4.8691340000    -0.7780800000
C        -4.8058670000    -0.5604870000    -1.1104250000
C        -4.1629700000     1.3541560000    -2.5093180000
C        -4.3448100000     0.5541100000    -3.6751780000
H        -3.8448080000     4.6330500000    -1.6108060000
C        -3.9854530000     2.7623400000    -2.6411520000
H        -4.0172500000     3.1974870000    -3.6367260000
C         4.8059130000    -0.5602600000     1.1104610000
C         4.1631210000     1.3546390000     2.5090590000
C         4.3450260000     0.5547970000     3.6750490000
H         3.8448460000     4.6333710000     1.6100030000
C         3.9856010000     2.7628450000     2.6406510000
H         4.0174570000     3.1981740000     3.6361430000
C        -5.5067590000    -1.0614990000     0.0687390000
C        -4.8880110000    -1.3519990000    -2.2905700000
C        -5.3345570000    -2.7114460000    -2.2240610000
H        -4.2517660000     1.0293860000    -4.6483350000
C        -4.5946600000    -0.7833900000    -3.5653650000
H        -4.6680960000    -1.4141970000    -4.4473280000
C         5.5067090000    -1.0615150000    -0.0686600000
C         4.8880880000    -1.3515710000     2.2907390000
C         5.3345510000    -2.7110550000     2.2244390000
H         4.2520460000     1.0302390000     4.6481300000
C         4.5948320000    -0.7827290000     3.5654520000
H         4.6682960000    -1.4133870000     4.4475190000
C        -5.9045600000    -0.2339070000     1.1516530000
C        -5.9588210000    -2.4213560000     0.0944880000
C        -6.6426740000    -2.9194580000     1.2316310000
H        -5.3025620000    -3.3035510000    -3.1353900000
C        -5.7977750000    -3.2478600000    -1.0616350000
H        -6.1241880000    -4.2838470000    -1.0141120000
C         5.9045070000    -0.2341380000    -1.1517390000
C         5.9586840000    -2.4214060000    -0.0942010000
C         6.6424320000    -2.9197530000    -1.2312990000
H         5.3025720000    -3.3030030000     3.1358710000
C         5.7976610000    -3.2476990000     1.0620760000
H         6.1240060000    -4.2837150000     1.0147130000
H        -5.6853860000     0.8245420000     1.1200850000
C        -6.6110400000    -0.7316490000     2.2306450000
H        -6.9070920000    -0.0592940000     3.0315710000
H        -6.9482730000    -3.9632370000     1.2328370000
C        -6.9566930000    -2.0964740000     2.2935040000
H        -7.4950800000    -2.4866650000     3.1531530000
H         5.6854190000     0.8243330000    -1.1203400000
C         6.6108880000    -0.7321150000    -2.2306870000
H         6.9069400000    -0.0599190000    -3.0317460000
H         6.9479620000    -3.9635520000    -1.2323410000
C         6.9564430000    -2.0969750000    -2.2933340000
H         7.4947520000    -2.4873500000    -3.1529470000
