# Supplementary material for: Tetraaza[7]–[15]helicenes Synthesized by Two‐Step Strategy: Length‐Controlled Chiral π‐Systems Exhibiting Amplified Circularly Polarized Luminescence
Source: Angew Chem Int Ed Engl. 2026 Jan 9;65(14):e24463. doi: 10.1002/anie.202524463 (PMC13023689; doi:10.1002/anie.202524463)
Supplement: Supplementary file 2 — Supporting Information [file ANIE-65-e24463-s001.zip › SI/TA15HS0_CAMB3LYP.xyz]

90

C        -0.3358570000     1.9814870000     2.4691640000
C        -0.3754470000     0.0084370000    -2.8158200000
C        -0.7863240000    -1.2102670000    -3.4292310000
C         0.0004340000    -1.1412680000    -0.7085800000
N         0.1790170000    -0.0154110000    -1.5300790000
C        -0.0004250000    -1.1412170000     0.7086770000
N        -0.1789490000    -0.0152980000     1.5300980000
C         0.7864440000    -1.2100240000     3.4293110000
C         0.3755570000     0.0086350000     2.8158200000
C         0.6167450000    -2.3679920000     2.7599850000
C         0.2332020000    -2.3677690000     1.3752080000
C        -0.2331870000    -2.3678670000    -1.3750180000
C        -0.6166670000    -2.3681870000    -2.7598140000
C        -0.5786380000     3.3646250000     2.5796090000
H         0.8337030000    -3.3234180000     3.2262600000
C        -0.1569830000    -3.5789180000    -0.6654130000
C         0.1569470000    -3.5788710000     0.6656980000
H         0.3138670000    -4.5070880000     1.2054880000
N         0.3237500000     1.1949830000     3.3722720000
C        -0.7709810000     1.2438710000     1.3530270000
C        -1.2459490000     3.9682160000     1.5565350000
C        -1.8229330000     3.2140350000     0.4944400000
C        -1.7367660000     1.7910820000     0.4504420000
H        -1.1503960000    -1.1625470000    -4.4483210000
H        -0.8335900000    -3.3236460000    -3.2260380000
H        -0.3139250000    -4.5071730000    -1.2051320000
H         1.1505790000    -1.1622240000     4.4483740000
H        -0.1999540000     3.9132200000     3.4352060000
H        -1.3937810000     5.0440010000     1.5491350000
C        -2.4971100000     3.9111190000    -0.5482280000
C        -2.6453250000     1.0835370000    -0.4403300000
N        -0.3235780000     1.1947320000    -3.3723770000
C         0.7711050000     1.2437480000    -1.3531040000
C         0.3360710000     1.9812780000    -2.4693360000
C         0.5789820000     3.3643840000    -2.5799190000
C         1.7369140000     1.7909900000    -0.4505660000
C         1.2462400000     3.9680440000    -1.5568500000
C         1.8231310000     3.2139310000    -0.4946580000
H         0.2003520000     3.9129310000    -3.4355710000
H         1.3941000000     5.0438250000    -1.5495330000
C         2.4973090000     3.9110600000     0.5479800000
C         2.6454510000     1.0834600000     0.4402410000
C        -3.1236730000    -0.2759130000    -0.2684450000
C        -3.1593390000     1.8152500000    -1.5405950000
C        -3.8170500000     1.1452220000    -2.6072670000
H        -2.5037630000     4.9967170000    -0.5195780000
C        -3.0538560000     3.2350900000    -1.5823570000
H        -3.4915820000     3.7593430000    -2.4265510000
C         3.1236640000    -0.2760550000     0.2684610000
C         3.1595440000     1.8152270000     1.5404380000
C         3.8172790000     1.1452380000     2.6071210000
H         2.5040370000     4.9966560000     0.5192380000
C         3.0540860000     3.2350750000     1.5821200000
H         3.4918900000     3.7593730000     2.4262440000
C        -3.2234510000    -0.9733560000     1.0105340000
C        -3.6845120000    -0.9269210000    -1.3893910000
C        -4.0036170000    -2.3206690000    -1.3385080000
H        -4.1447510000     1.7314620000    -3.4605850000
C        -3.9884400000    -0.2004510000    -2.5724400000
H        -4.4318290000    -0.7320050000    -3.4093850000
C         3.2232720000    -0.9736550000    -1.0104540000
C         3.6844940000    -0.9270110000     1.3894440000
C         4.0034360000    -2.3208000000     1.3386860000
H         4.1450410000     1.7315130000     3.4603920000
C         3.9885580000    -0.2004530000     2.5724040000
H         4.4318960000    -0.7319730000     3.4093970000
H        -4.3498010000    -2.7961420000    -2.2517280000
C        -3.8801890000    -3.0270500000    -0.1917670000
H        -4.1065000000    -4.0889140000    -0.1586100000
C        -3.1600490000    -0.3151970000     2.2619520000
C        -3.5551790000    -2.3557830000     1.0276570000
C        -3.6586790000    -3.0445660000     2.2563450000
C         3.1598340000    -0.3156470000    -2.2619540000
C         3.5548280000    -2.3561250000    -1.0274440000
C         3.6581250000    -3.0450730000    -2.2560560000
H         4.3495950000    -2.7962230000     2.2519420000
C         3.8798590000    -3.0272900000     0.1920290000
H         4.1060380000    -4.0891850000     0.1589760000
H        -3.0344150000     0.7577060000     2.2948330000
C        -3.3064150000    -0.9969510000     3.4482910000
H        -3.2637980000    -0.4512480000     4.3859740000
H        -3.8849820000    -4.1071090000     2.2335380000
C        -3.5235070000    -2.3848230000     3.4529270000
H        -3.6210060000    -2.9203860000     4.3922800000
H         3.0343360000     0.7572640000    -2.2949670000
C         3.3059840000    -0.9975700000    -3.4482220000
H         3.2633340000    -0.4519840000    -4.3859720000
H         3.8843030000    -4.1076400000    -2.2331420000
C         3.5228980000    -2.3854690000    -3.4527050000
H         3.6202390000    -2.9211630000    -4.3920000000
