# Supplementary material for: Tetraaza[7]–[15]helicenes Synthesized by Two‐Step Strategy: Length‐Controlled Chiral π‐Systems Exhibiting Amplified Circularly Polarized Luminescence
Source: Angew Chem Int Ed Engl. 2026 Jan 9;65(14):e24463. doi: 10.1002/anie.202524463 (PMC13023689; doi:10.1002/anie.202524463)
Supplement: Supplementary file 2 — Supporting Information [file ANIE-65-e24463-s001.zip › SI/TA[n]H_MO_TDDFT_PBE0_S1geometry.txt]

TA[7]H 
Excited State   1:      Singlet-A      2.4786 eV  500.23 nm  f=0.2014  <S**2>=0.000
      87 -> 94        -0.01004
      88 -> 96         0.01014
      89 -> 94         0.02581
      90 -> 94         0.01788
      90 -> 97         0.01675
      91 -> 95         0.05242
      91 -> 99        -0.01144
      92 -> 95        -0.01353
      92 -> 96         0.03368
      93 -> 94         0.70380 *
      93 -> 98         0.01002
      89 <- 94         0.01577
      91 <- 95         0.01533
      92 <- 95        -0.01200
      93 <- 94        -0.04195

TA[9]H
 Excited State   1:      Singlet-A      2.4245 eV  511.38 nm  f=0.1347  <S**2>=0.000
     103 ->120        -0.01119
     114 ->121        -0.01552
     115 ->120         0.01483
     116 ->121         0.01563
     116 ->122        -0.01323
     116 ->125         0.01745
     117 ->120         0.03503
     117 ->124         0.01662
     118 ->121         0.04649
     118 ->122         0.03579
     118 ->125        -0.01146
     118 ->126         0.01267
     119 ->120         0.70256 *
     119 ->123        -0.01526
     119 ->124         0.01187
     119 ->133        -0.01062
     115 <-120         0.01454
     118 <-121         0.01297
     119 <-120        -0.03557

TA[11]H
 Excited State   1:      Singlet-A      2.1025 eV  589.71 nm  f=0.0905  <S**2>=0.000
     139 ->150         0.01058
     141 ->148         0.01245
     142 ->146         0.01807
     142 ->149         0.01269
     143 ->147         0.01735
     144 ->147         0.03482
     144 ->148        -0.01652
     144 ->150        -0.01375
     145 ->146         0.70504 *
     145 ->151        -0.01754
     140 <-146         0.01150
     143 <-147         0.01048
     145 <-146        -0.03203

TA[13]H
 Excited State   1:      Singlet-A      2.1011 eV  590.09 nm  f=0.0686  <S**2>=0.000
     167 ->173         0.01484
     168 ->172        -0.02818
     168 ->176         0.01321
     169 ->178         0.01047
     170 ->173        -0.02949
     170 ->174         0.03570
     170 ->177        -0.01038
     171 ->172         0.70347 *
     171 ->175         0.03545
     171 ->176        -0.01439
     166 <-172        -0.01065
     171 <-172        -0.02993

TA[15]H
 Excited State   1:      Singlet-A      2.0201 eV  613.77 nm  f=0.0663  <S**2>=0.000
     191 ->199        -0.01161
     194 ->203        -0.01238
     195 ->198         0.02400
     196 ->199         0.02925
     196 ->200        -0.03611
     196 ->203         0.01179
     197 ->198         0.70385 *
     197 ->201        -0.02489
     197 ->202        -0.01073
     197 ->204        -0.01963
     197 <-198        -0.02878

TA[17]H
 Excited State   1:      Singlet-A      1.9613 eV  632.15 nm  f=0.0539  <S**2>=0.000
     220 -> 224        0.02189
     222 -> 225        0.03735
     222 -> 227        0.03207
     222 -> 229        0.01304
     223 -> 224        0.70359 *
     223 -> 226       -0.02969
     223 -> 232       -0.01816
     223 <- 224       -0.02720

TA[19]H
 Excited State   1:      Singlet-A      1.9413 eV  638.65 nm  f=0.0420  <S**2>=0.000
     245 -> 255       -0.01343
     246 -> 252       -0.01670
     247 -> 250       -0.02939
     248 -> 251       -0.03186
     248 -> 252       -0.03024
     248 -> 255        0.01561
     249 -> 250        0.70314 *
     249 -> 253        0.03243
     249 -> 257        0.01656
     249 -> 258        0.01272
     249 <- 250       -0.02683

TA[21]H
 Excited State   1:      Singlet-A      1.9224 eV  644.95 nm  f=0.0441  <S**2>=0.000
     270 -> 282       -0.01138
     271 -> 276       -0.01265
     272 -> 279        0.01460
     273 -> 276       -0.02345
     273 -> 278       -0.01010
     274 -> 277        0.03855
     274 -> 279       -0.03073
     274 -> 282        0.01512
     275 -> 276        0.70306 *
     275 -> 278        0.02546
     275 -> 285       -0.02140
     275 -> 286       -0.01206
     275 <- 276       -0.02612
