# Supplementary material for: Tetraaza[7]–[15]helicenes Synthesized by Two‐Step Strategy: Length‐Controlled Chiral π‐Systems Exhibiting Amplified Circularly Polarized Luminescence
Source: Angew Chem Int Ed Engl. 2026 Jan 9;65(14):e24463. doi: 10.1002/anie.202524463 (PMC13023689; doi:10.1002/anie.202524463)
Supplement: Supplementary file 2 — Supporting Information [file ANIE-65-e24463-s001.zip › SI/TA17HS1_B3LYP.xyz]

102

C        -1.6725640000    -2.0294690000    -1.7172190000
C         1.2568500000    -0.1175190000     2.5026800000
C         1.2255470000     1.0432340000     3.2851780000
C         0.4136040000     1.1287170000     0.5757700000
N         1.0567560000     0.0014170000     1.1128350000
C        -0.4153670000     1.1389820000    -0.5526780000
N        -1.0576260000     0.0214820000    -1.1108930000
C        -1.2262180000     1.1035680000    -3.2634910000
C        -1.2570470000    -0.0716310000    -2.5028100000
C        -0.9997190000     2.3209630000    -2.6184830000
C        -0.5905480000     2.3745640000    -1.2728440000
C         0.5880870000     2.3507400000     1.3188730000
C         0.9977920000     2.2722960000     2.6631200000
C        -1.9250840000    -3.4183250000    -1.5600160000
H        -1.0804800000     3.2504700000    -3.1746600000
C         0.2472020000     3.5826820000     0.6710060000
C        -0.2507450000     3.5944140000    -0.6019380000
H        -0.4269530000     4.5326160000    -1.1210360000
N        -1.5724970000    -1.3268560000    -2.8743160000
C        -1.4811510000    -1.1997560000    -0.5730190000
C        -1.9534810000    -3.9234850000    -0.2846940000
C        -1.8897290000    -3.0747600000     0.8641570000
C        -1.8285300000    -1.6337490000     0.7230490000
H         1.4421840000     0.9654340000     4.3440330000
H         1.0780790000     3.1913080000     3.2365390000
H         0.4227380000     4.5111270000     1.2075800000
H        -1.4424020000     1.0454040000    -4.3236990000
H        -2.0392890000    -4.0497870000    -2.4355180000
H        -2.0492820000    -4.9932440000    -0.1187400000
C        -1.8704810000    -3.6355860000     2.1669800000
C        -2.1707260000    -0.8165940000     1.8826680000
N         1.5732340000    -1.3792850000     2.8505680000
C         1.4806060000    -1.2093810000     0.5521210000
C         1.6728130000    -2.0602210000     1.6805750000
C         1.9253840000    -3.4458970000     1.4973880000
C         1.8273230000    -1.6191380000    -0.7519680000
C         1.9526870000    -3.9272600000     0.2128830000
C         1.8880120000    -3.0572940000    -0.9199250000
H         2.0401860000    -4.0935390000     2.3609090000
H         2.0481720000    -4.9937590000     0.0269800000
C         1.8670930000    -3.5937320000    -2.2329180000
C         2.1688390000    -0.7806600000    -1.8964830000
C        -2.7417610000     0.5145270000     1.8397960000
C        -1.9709550000    -1.4148740000     3.1627130000
C        -1.9792670000    -0.6084080000     4.3353310000
H        -1.8629330000    -4.7176120000     2.2686770000
C        -1.7991410000    -2.8275910000     3.2744590000
H        -1.6916710000    -3.2556470000     4.2675210000
C         2.7410600000     0.5489640000    -1.8295370000
C         1.9672230000    -1.3548790000    -3.1872080000
C         1.9745850000    -0.5267150000    -4.3446020000
H         1.8590180000    -4.6736720000    -2.3547640000
C         1.7946130000    -2.7651770000    -3.3250390000
H         1.6857620000    -3.1746170000    -4.3257710000
C        -3.5403850000     1.0801320000     0.7566400000
C        -2.5760340000     1.3308230000     3.0105160000
C        -2.8144110000     2.7337770000     2.9474240000
H        -1.7766700000    -1.0802900000     5.2932180000
C        -2.1804930000     0.7423530000     4.2422620000
H        -2.0956630000     1.3801390000     5.1183570000
C         3.5419420000     1.0935190000    -0.7372890000
C         2.5745290000     1.3870470000    -2.9846620000
C         2.8143800000     2.7883500000    -2.8958490000
H         1.7705110000    -0.9805390000    -5.3108620000
C         2.1768760000     0.8219390000    -4.2266200000
H         2.0914690000     1.4759900000    -5.0905820000
H        -2.6191370000     3.3315360000     3.8341660000
C        -3.2466680000     3.3121090000     1.7887390000
H        -3.3710730000     4.3890330000     1.7117340000
C        -4.3591380000     0.3084190000    -0.1725140000
C        -3.6644030000     2.4970270000     0.6939320000
C        -4.2774000000     3.1231420000    -0.4374690000
C         4.3614810000     0.3038530000     0.1759500000
C         3.6675670000     2.5088790000    -0.6484780000
C         4.2830880000     3.1132370000     0.4933250000
H         2.6184780000     3.4026740000    -3.7710550000
C         3.2489690000     3.3446040000    -1.7272730000
H         3.3746600000     4.4197790000    -1.6304640000
C        -4.7061570000    -1.0528750000     0.0344760000
C        -4.9765460000     0.9695090000    -1.2859260000
C        -5.7716910000     0.2313420000    -2.1978570000
H        -4.2751630000     4.2094760000    -0.4823930000
C        -4.8589510000     2.3866390000    -1.4254130000
H        -5.3100750000     2.8674200000    -2.2898760000
C         4.7067760000    -1.0536950000    -0.0569110000
C         4.9814480000     0.9435090000     1.3004060000
C         5.7773740000     0.1877260000     2.1971000000
H         4.2820590000     4.1985490000     0.5584270000
C         4.8655480000     2.3579150000     1.4664140000
H         5.3186240000     2.8220860000     2.3388960000
H        -4.3609030000    -1.5598870000     0.9250430000
C        -5.5218040000    -1.7409650000    -0.8447400000
H        -5.7737210000    -2.7778840000    -0.6386850000
H        -6.2020740000     0.7559420000    -3.0477910000
C        -6.0346270000    -1.1075230000    -1.9944230000
H        -6.6577450000    -1.6597170000    -2.6927450000
H         4.3595100000    -1.5437180000    -0.9561660000
C         5.5231820000    -1.7588300000     0.8079790000
H         5.7736930000    -2.7919860000     0.5822500000
H         6.2097280000     0.6960020000     3.0559070000
C         6.0385750000    -1.1473910000     1.9683770000
H         6.6622920000    -1.7130970000     2.6552550000
