# Supplementary material for: Tetraaza[7]–[15]helicenes Synthesized by Two‐Step Strategy: Length‐Controlled Chiral π‐Systems Exhibiting Amplified Circularly Polarized Luminescence
Source: Angew Chem Int Ed Engl. 2026 Jan 9;65(14):e24463. doi: 10.1002/anie.202524463 (PMC13023689; doi:10.1002/anie.202524463)
Supplement: Supplementary file 2 — Supporting Information [file ANIE-65-e24463-s001.zip › SI/TA13HS1_CAMB3LYP.xyz]

78

C         0.3552200000     1.8999650000     2.3649720000
C        -1.2711280000    -0.0342910000    -2.4819160000
C        -1.9186460000    -1.1930780000    -2.9019080000
C        -0.2173360000    -1.2560950000    -0.6579690000
N        -0.2903880000    -0.1313140000    -1.4870610000
C         0.2168820000    -1.2555400000     0.6593770000
N         0.2902270000    -0.1299860000     1.4874110000
C         1.9176110000    -1.1910710000     2.9036290000
C         1.2709670000    -0.0323620000     2.4821840000
C         1.5477860000    -2.4150580000     2.3415260000
C         0.7028490000    -2.4807260000     1.2342350000
C        -0.7041770000    -2.4816120000    -1.2313960000
C        -1.5497300000    -2.4165970000    -2.3382830000
C         0.0619960000     3.2825300000     2.4735250000
H         1.9628420000    -3.3367620000     2.7365120000
C        -0.3639220000    -3.7102920000    -0.5701640000
C         0.3621670000    -3.7098960000     0.5741240000
H         0.6807240000    -4.6409190000     1.0326580000
N         1.3488380000     1.2144120000     2.9711940000
C        -0.4193230000     1.0697060000     1.5153700000
C        -0.9586240000     3.7746060000     1.7152400000
C        -1.8106900000     2.9218890000     0.9499880000
C        -1.6516070000     1.4956550000     0.9743210000
H        -2.6418830000    -1.1254030000    -3.7049830000
H        -1.9656050000    -3.3384800000    -2.7319880000
H        -0.6829030000    -4.6416200000    -1.0277790000
H         2.6406640000    -1.1229770000     3.7068340000
H         0.6763990000     3.9171970000     3.1027280000
H        -1.1659840000     4.8403230000     1.6958820000
C        -2.8204650000     3.4883090000     0.1332540000
C        -2.7504610000     0.6787270000     0.4861310000
N        -1.3484390000     1.2119210000    -2.9722810000
C         0.4192660000     1.0682890000    -1.5158200000
C        -0.3549730000     1.8979390000    -2.3662400000
C        -0.0618290000     3.2804570000    -2.4754590000
C         1.6514020000     1.4945930000    -0.9746910000
C         0.9582710000     3.7730780000    -1.7167890000
C         1.8101300000     2.9208630000    -0.9507690000
H        -0.6760000000     3.9147250000    -3.1052920000
H         1.1653930000     4.8388490000    -1.6977550000
C         2.8193760000     3.4877560000    -0.1336650000
C         2.7505810000     0.6781010000    -0.4864360000
C        -3.0465340000    -0.6608440000     0.9532990000
C        -3.6712550000     1.2831630000    -0.3916630000
C        -4.6737310000     0.4964070000    -1.0360360000
H        -2.8895810000     4.5703340000     0.0718120000
C        -3.6545970000     2.6935680000    -0.5950110000
H        -4.3848530000     3.1271640000    -1.2715300000
C         3.0472360000    -0.6613350000    -0.9536790000
C         3.6711840000     1.2830240000     0.3912210000
C         4.6746260000     0.4970090000     1.0349570000
H         2.8880190000     4.5698140000    -0.0722520000
C         3.6535910000     2.6933860000     0.5948780000
H         4.3835090000     3.1273080000     1.2715520000
C        -2.4736900000    -1.2217900000     2.1221270000
C        -4.0666970000    -1.4139800000     0.3057170000
C        -4.3725260000    -2.7200200000     0.7532480000
H        -5.3134030000     0.9820300000    -1.7672470000
C        -4.8310200000    -0.8183250000    -0.7393670000
H        -5.5872610000    -1.4165760000    -1.2394900000
C         2.4734280000    -1.2230830000    -2.1216540000
C         4.0687080000    -1.4135620000    -0.3070730000
C         4.3750140000    -2.7194680000    -0.7546260000
H         5.3141290000     0.9829980000     1.7660710000
C         4.8331180000    -0.8174310000     0.7376990000
H         5.5902060000    -1.4151100000     1.2372240000
H        -5.1369130000    -3.2803420000     0.2217810000
C        -3.7537890000    -3.2542250000     1.8547050000
H        -4.0073600000    -4.2517190000     2.2000260000
H        -1.7810430000    -0.6363370000     2.7110150000
C        -2.8163660000    -2.4774630000     2.5618030000
H        -2.3660700000    -2.8674720000     3.4695370000
H         1.7796280000    -0.6383840000    -2.7099120000
C         2.8164710000    -2.4786580000    -2.5613360000
H         2.3653110000    -2.8692980000    -3.4683690000
H         5.1403820000    -3.2790950000    -0.2238410000
C         3.7553600000    -3.2544810000    -1.8551750000
H         4.0092410000    -4.2519030000    -2.2004740000
