# Supplementary material for: Tetraaza[7]–[15]helicenes Synthesized by Two‐Step Strategy: Length‐Controlled Chiral π‐Systems Exhibiting Amplified Circularly Polarized Luminescence
Source: Angew Chem Int Ed Engl. 2026 Jan 9;65(14):e24463. doi: 10.1002/anie.202524463 (PMC13023689; doi:10.1002/anie.202524463)
Supplement: Supplementary file 2 — Supporting Information [file ANIE-65-e24463-s001.zip › SI/TA7HS1_B3LYP.xyz]

42

C        -1.3458740000     2.4149000000     1.0492150000
C         0.5310740000    -2.8780760000    -0.0852260000
C         1.6989860000    -3.5323840000     0.3229720000
C         1.6982320000    -0.7053820000    -0.0693350000
N         0.5695440000    -1.4953820000    -0.3547050000
C         1.7005900000     0.6841790000     0.0921100000
N         0.5747770000     1.4778770000     0.3785740000
C         1.7102380000     3.5111640000    -0.3002020000
C         0.5405830000     2.8606900000     0.1091300000
C         2.9095260000     2.7902400000    -0.3050530000
C         2.9432140000     1.4083240000    -0.0800000000
C         2.9386400000    -1.4336010000     0.1015710000
C         2.9006360000    -2.8153990000     0.3266580000
C        -2.6192040000     2.4777180000     1.6562090000
H         3.8461580000     3.3068350000    -0.4945510000
C         4.1683530000    -0.6911640000     0.0865510000
C         4.1704990000     0.6618570000    -0.0661730000
H         5.1035970000     1.2121620000    -0.1494300000
N        -0.6418850000     3.4112600000     0.4477090000
C        -0.6045790000     1.1931950000     1.0779100000
C        -3.0926730000     1.3465730000     2.3087600000
C        -2.3190850000     0.1707670000     2.3770690000
C        -1.0580620000     0.0770280000     1.7681470000
H         1.6621770000    -4.5983200000     0.5129230000
H         3.8357520000    -3.3350640000     0.5152490000
H         5.0997210000    -1.2445280000     0.1689040000
H         1.6767420000     4.5772150000    -0.4901190000
H        -3.1873030000     3.4026470000     1.6272310000
H        -4.0651850000     1.3704580000     2.7920220000
H        -2.7015190000    -0.6881820000     2.9207320000
H        -0.4739610000    -0.8297940000     1.8554330000
N        -0.6535220000    -3.4247620000    -0.4226560000
C        -0.6095500000    -1.2068300000    -1.0528970000
C        -1.3548210000    -2.4260960000    -1.0234800000
C        -2.6289390000    -2.4847350000    -1.6292380000
C        -1.0600380000    -0.0891800000    -1.7426950000
C        -3.0993270000    -1.3520420000    -2.2813320000
C        -2.3219520000    -0.1787800000    -2.3503930000
H        -3.2000410000    -3.4077950000    -1.5997080000
H        -4.0723810000    -1.3727350000    -2.7636490000
H        -2.7020930000     0.6814200000    -2.8936860000
H        -0.4730500000     0.8157210000    -1.8305490000
