# Supplementary material for: Tetraaza[7]–[15]helicenes Synthesized by Two‐Step Strategy: Length‐Controlled Chiral π‐Systems Exhibiting Amplified Circularly Polarized Luminescence
Source: Angew Chem Int Ed Engl. 2026 Jan 9;65(14):e24463. doi: 10.1002/anie.202524463 (PMC13023689; doi:10.1002/anie.202524463)
Supplement: Supplementary file 2 — Supporting Information [file ANIE-65-e24463-s001.zip › SI/TA21HS1_CAMB3LYP.xyz]

126

C        -1.1770130000    -1.4143710000    -2.1511100000
C         0.5718060000     0.2937090000     2.7054020000
C         0.3807750000     1.4179420000     3.4935310000
C         0.2656240000     1.6160910000     0.6860340000
N         0.7272130000     0.4574000000     1.3241620000
C        -0.2517570000     1.6789300000    -0.6049190000
N        -0.7443460000     0.5964270000    -1.3422720000
C        -0.3451750000     1.7585470000    -3.4186940000
C        -0.5809900000     0.5548670000    -2.7335220000
C        -0.2661370000     2.9370390000    -2.7010940000
C        -0.2133550000     2.9345240000    -1.2966980000
C         0.2754510000     2.8036780000     1.4913450000
C         0.3367240000     2.6751410000     2.8782810000
C        -1.4302490000    -2.8037030000    -2.1168470000
H        -0.1816510000     3.8864670000    -3.2203520000
C         0.1357760000     4.0645030000     0.8225340000
C        -0.0315110000     4.1229500000    -0.5240510000
H        -0.0552860000     5.0775230000    -1.0408050000
N        -0.7944030000    -0.6625050000    -3.2214540000
C        -1.2802870000    -0.6411520000    -0.9774640000
C        -1.7475630000    -3.3642290000    -0.9111880000
C        -1.9738640000    -2.5700000000     0.2476470000
C        -1.9056200000    -1.1434000000     0.1878190000
H         0.3222600000     1.3026810000     4.5684270000
H         0.2924170000     3.5716840000     3.4883890000
H         0.1954280000     4.9703970000     1.4179450000
H        -0.2897240000     1.7350860000    -4.5000060000
H        -1.3172680000    -3.3966640000    -3.0182140000
H        -1.8633150000    -4.4400500000    -0.8183960000
C        -2.2483580000    -3.1965640000     1.4973710000
C        -2.4868880000    -0.3875040000     1.2836440000
N         0.7624290000    -0.9927930000     3.0695380000
C         1.2621470000    -0.7342620000     0.8480460000
C         1.1352940000    -1.6299250000     1.9489860000
C         1.3810780000    -3.0191810000     1.7666010000
C         1.9163260000    -1.1071810000    -0.3355440000
C         1.7111580000    -3.4435170000     0.5162180000
C         1.9607270000    -2.5255300000    -0.5547190000
H         1.2512440000    -3.7031490000     2.5979420000
H         1.8199980000    -4.5028940000     0.3041640000
C         2.2214750000    -3.0027340000    -1.8569880000
C         2.5157790000    -0.2339360000    -1.3304810000
C        -3.0211580000     0.9488680000     1.1774960000
C        -2.5824310000    -1.0351750000     2.5355600000
C        -2.8607820000    -0.2790940000     3.7057120000
H        -2.2464650000    -4.2818090000     1.5407980000
C        -2.4363260000    -2.4540360000     2.6194710000
H        -2.5570060000    -2.9271610000     3.5893730000
C         3.0722110000     1.0660830000    -1.0651430000
C         2.5993970000    -0.7384750000    -2.6493010000
C         2.8972400000     0.1412160000    -3.7265100000
H         2.2036970000    -4.0739980000    -2.0334780000
C         2.4243380000    -2.1284790000    -2.8909520000
H         2.5347810000    -2.4922900000    -3.9079790000
C        -3.5431360000     1.5467980000    -0.0407060000
C        -3.1300540000     1.7110420000     2.3667930000
C        -3.3576060000     3.1164600000     2.2932960000
H        -2.8832260000    -0.7933010000     4.6620340000
C        -3.0291400000     1.0700050000     3.6301900000
H        -3.1511640000     1.6690560000     4.5280820000
C         3.5819550000     1.5212770000     0.2213850000
C         3.2074900000     1.9563590000    -2.1648500000
C         3.4555120000     3.3404400000    -1.9366330000
H         2.9102610000    -0.2587900000    -4.7359710000
C         3.1032310000     1.4664880000    -3.4928830000
H         3.2433520000     2.1628450000    -4.3146360000
H        -3.3835530000     3.6851700000     3.2184780000
C        -3.4772440000     3.7312810000     1.0888210000
H        -3.5617450000     4.8115170000     1.0147580000
C        -4.0742910000     0.8114490000    -1.1750450000
C        -3.5892890000     2.9578060000    -0.1052100000
C        -3.7665930000     3.6085750000    -1.3602150000
C         4.0724750000     0.6636220000     1.2858910000
C         3.6498300000     2.9176860000     0.4339330000
C         3.8189480000     3.4342470000     1.7495890000
H         3.5037120000     4.0053040000    -2.7941540000
C         3.5691770000     3.8177830000    -0.6709550000
H         3.6730180000     4.8814590000    -0.4782730000
C        -4.6808090000    -0.5074670000    -1.1256400000
C        -4.0608530000     1.4655250000    -2.4304660000
C        -4.2462840000     0.7180950000    -3.6279430000
H        -3.7453110000     4.6941940000    -1.3883170000
C        -3.8864030000     2.8780610000    -2.4984430000
H        -3.9225460000     3.3569980000    -3.4725470000
C         4.6439060000    -0.6613810000     1.1193450000
C         4.0497360000     1.1894010000     2.6016720000
C         4.1934380000     0.3248990000     3.7231210000
H         3.8172270000     4.5114920000     1.8876330000
C         3.9054560000     2.5901630000     2.8097450000
H         3.9355240000     2.9677400000     3.8276100000
C        -5.3595430000    -1.0654060000     0.0377610000
C        -4.7617730000    -1.2426030000    -2.3253180000
C        -5.1822100000    -2.6109760000    -2.3114320000
H        -4.1575380000     1.2352640000    -4.5788980000
C        -4.4856390000    -0.6171760000    -3.5745040000
H        -4.5610480000    -1.2100590000    -4.4812060000
C         5.3273570000    -1.1244720000    -0.0821600000
C         4.6824030000    -1.5116960000     2.2436110000
C         5.0663790000    -2.8834590000     2.1033660000
H         4.1006690000     0.7496490000     4.7183990000
C         4.4010530000    -1.0046500000     3.5437960000
H         4.4454890000    -1.6850640000     4.3889870000
C        -5.7644760000    -0.2857520000     1.1479370000
C        -5.7787740000    -2.4226590000     0.0159170000
C        -6.4385990000    -2.9771820000     1.1357910000
H        -5.1454250000    -3.1637770000    -3.2458910000
C        -5.6155480000    -3.1996820000    -1.1728610000
H        -5.9199130000    -4.2423470000    -1.1608810000
C         5.7719220000    -0.2541100000    -1.1063990000
C         5.7073820000    -2.4894020000    -0.1862010000
C         6.3688470000    -2.9532500000    -1.3453550000
H         4.9985880000    -3.5225630000     2.9791420000
C         5.5028040000    -3.3719680000     0.9196570000
H         5.7786210000    -4.4170770000     0.8114220000
H        -5.5703900000     0.7774020000     1.1500760000
C        -6.4445580000    -0.8349050000     2.2095350000
H        -6.7472570000    -0.2000550000     3.0368080000
H        -6.7197550000    -4.0262630000     1.1003660000
C        -6.7577920000    -2.2051240000     2.2249760000
H        -7.2781890000    -2.6380530000     3.0739090000
H         5.6071980000     0.8095650000    -1.0088070000
C         6.4529580000    -0.7186770000    -2.2071490000
H         6.7871190000    -0.0165910000    -2.9650240000
H         6.6195010000    -4.0087860000    -1.4078990000
C         6.7267460000    -2.0897830000    -2.3508910000
H         7.2478880000    -2.4544000000    -3.2308780000
