# Supplementary material for: Tetraaza[7]–[15]helicenes Synthesized by Two‐Step Strategy: Length‐Controlled Chiral π‐Systems Exhibiting Amplified Circularly Polarized Luminescence
Source: Angew Chem Int Ed Engl. 2026 Jan 9;65(14):e24463. doi: 10.1002/anie.202524463 (PMC13023689; doi:10.1002/anie.202524463)
Supplement: Supplementary file 2 — Supporting Information [file ANIE-65-e24463-s001.zip › SI/TA11HS0_B3LYP.xyz]

66

C         0.9024400000    -1.3177890000    -2.3590070000
C        -1.7329030000     0.6493130000     2.2665480000
C        -2.4101470000     1.8627950000     2.5748840000
C        -0.3514740000     1.8072070000     0.6178510000
N        -0.5877480000     0.6854700000     1.4381660000
C         0.3514380000     1.8071980000    -0.6178360000
N         0.5877460000     0.6854410000    -1.4381140000
C         2.4101400000     1.8627680000    -2.5748350000
C         1.7329200000     0.6492800000    -2.2664680000
C         1.9301110000     3.0333480000    -2.0781470000
C         0.8957660000     3.0422740000    -1.0814740000
C        -0.8958230000     3.0422860000     1.0814590000
C        -1.9301560000     3.0333690000     2.0781440000
C         0.7124900000    -2.6928430000    -2.6104540000
H         2.3646580000     3.9844840000    -2.3707390000
C        -0.4716940000     4.2570980000     0.4999990000
C         0.4716080000     4.2570940000    -0.5000520000
H         0.8799920000     5.1869530000    -0.8846050000
N         1.9520010000    -0.5447340000    -2.7835130000
C        -0.0377480000    -0.5668620000    -1.6066760000
C        -0.4247360000    -3.2814750000    -2.1176040000
C        -1.4584050000    -2.5124480000    -1.5060390000
C        -1.3390040000    -1.0945270000    -1.3356440000
H        -3.2469360000     1.8141400000     3.2625730000
H        -2.3647210000     3.9845050000     2.3707110000
H        -0.8800960000     5.1869590000     0.8845270000
H         3.2469440000     1.8141070000    -3.2625070000
H         1.4662770000    -3.2513840000    -3.1566590000
H        -0.5894340000    -4.3488560000    -2.2393690000
C        -2.6596050000    -3.1733930000    -1.0911910000
C        -2.5539590000    -0.3425310000    -1.0571210000
N        -1.9519400000    -0.5446860000     2.7836480000
C         0.0377680000    -0.5668210000     1.6067430000
C        -0.9023800000    -1.3177380000     2.3591320000
C        -0.7124010000    -2.6927820000     2.6106100000
C         1.3390180000    -1.0944770000     1.3356680000
C         0.4248080000    -3.2814150000     2.1177190000
C         1.4584380000    -2.5123940000     1.5060810000
H        -1.4661570000    -3.2513180000     3.1568620000
H         0.5895210000    -4.3487920000     2.2395000000
C         2.6596180000    -3.1733370000     1.0911740000
C         2.5539530000    -0.3424770000     1.0570770000
C        -2.6737870000     1.0489720000    -1.2969950000
C        -3.7354930000    -1.0472170000    -0.6579310000
C        -4.9238800000    -0.3264290000    -0.3887890000
H        -2.6913150000    -4.2578690000    -1.1602340000
C        -3.7339990000    -2.4779340000    -0.6254950000
H        -4.6332710000    -2.9933190000    -0.2980270000
C         2.6737840000     1.0490280000     1.2969400000
C         3.7354690000    -1.0471580000     0.6578280000
C         4.9238400000    -0.3263660000     0.3886260000
H         2.6913390000    -4.2578120000     1.1602290000
C         3.7339810000    -2.4778760000     0.6254070000
H         4.6332380000    -2.9932600000     0.2978940000
H        -1.8410970000     1.5916700000    -1.7246820000
C        -3.8596800000     1.7250950000    -1.0658270000
H        -3.9183310000     2.7897750000    -1.2751450000
H        -5.8010610000    -0.8802960000    -0.0627700000
C        -4.9886060000     1.0403810000    -0.5768270000
H        -5.9121180000     1.5787810000    -0.3815260000
H         1.8411090000     1.5917210000     1.7246630000
C         3.8596630000     1.7251560000     1.0657110000
H         3.9183190000     2.7898360000     1.2750220000
H         5.8010080000    -0.8802290000     0.0625660000
C         4.9885690000     1.0404450000     0.5766600000
H         5.9120690000     1.5788480000     0.3813140000
