# Supplementary material for: Tetraaza[7]–[15]helicenes Synthesized by Two‐Step Strategy: Length‐Controlled Chiral π‐Systems Exhibiting Amplified Circularly Polarized Luminescence
Source: Angew Chem Int Ed Engl. 2026 Jan 9;65(14):e24463. doi: 10.1002/anie.202524463 (PMC13023689; doi:10.1002/anie.202524463)
Supplement: Supplementary file 2 — Supporting Information [file ANIE-65-e24463-s001.zip › SI/TA17HS1_PBE0.xyz]

102

C        -1.6724440000     2.0332420000     1.6471240000
C         1.3177030000     0.0963490000    -2.4534380000
C         1.3244320000    -1.0671690000    -3.2266270000
C         0.4240100000    -1.1350580000    -0.5571090000
N         1.0646160000    -0.0121220000    -1.0806770000
C        -0.4240820000    -1.1377710000     0.5514510000
N        -1.0646840000    -0.0174290000     1.0805360000
C        -1.3243350000    -1.0830630000     3.2213080000
C        -1.3176140000     0.0843020000     2.4538640000
C        -1.0795540000    -2.3024850000     2.5949870000
C        -0.6230170000    -2.3634140000     1.2693740000
C         0.6230200000    -2.3571460000    -1.2810540000
C         1.0795810000    -2.2896890000    -2.6063170000
C        -1.8964960000     3.4215670000     1.4688220000
H        -1.1837990000    -3.2291690000     3.1525910000
C         0.2669290000    -3.5822930000    -0.6361420000
C        -0.2668710000    -3.5853640000     0.6184660000
H        -0.4600180000    -4.5197270000     1.1390560000
N        -1.6355970000     1.3385930000     2.8060330000
C        -1.4382940000     1.1985200000     0.5227840000
C        -1.8558350000     3.9152980000     0.1923840000
C        -1.7524510000     3.0586930000    -0.9424930000
C        -1.7119290000     1.6258850000    -0.7887930000
H         1.5816250000    -0.9943900000    -4.2770810000
H         1.1838340000    -3.2136120000    -3.1684850000
H         0.4601290000    -4.5140940000    -1.1612840000
H        -1.5815050000    -1.0154500000     4.2721130000
H        -2.0434800000     4.0620300000     2.3331400000
H        -1.9307020000     4.9849210000     0.0132050000
C        -1.6874690000     3.6085210000    -2.2460960000
C        -2.0130720000     0.8016610000    -1.9449240000
N         1.6358210000     1.3523980000    -2.7993850000
C         1.4383070000     1.2010080000    -0.5168900000
C         1.6726380000     2.0412800000    -1.6371100000
C         1.8968140000     3.4287130000    -1.4519210000
C         1.7119520000     1.6218270000     0.7967470000
C         1.8560540000     3.9161170000    -0.1730720000
C         1.7524720000     3.0538810000     0.9575450000
H         2.0439080000     4.0734280000    -2.3130510000
H         1.9309490000     4.9848350000     0.0114310000
C         1.6872450000     3.5971910000     2.2638110000
C         2.0129510000     0.7918720000     1.9488140000
C        -2.5756590000    -0.5268140000    -1.8987190000
C        -1.7803140000     1.3848280000    -3.2198220000
C        -1.7645110000     0.5697600000    -4.3812220000
H        -1.6665420000     4.6899450000    -2.3553810000
C        -1.5951090000     2.7924220000    -3.3409110000
H        -1.4578600000     3.2091080000    -4.3355100000
C         2.5756320000    -0.5362820000     1.8960830000
C         1.7799620000     1.3686890000     3.2265580000
C         1.7639950000     0.5478600000     4.3839000000
H         1.6663010000     4.6780500000     2.3785100000
C         1.5947190000     2.7756330000     3.3545670000
H         1.4573150000     3.1874070000     4.3511860000
C        -3.3754600000    -1.0812920000    -0.8200900000
C        -2.3921880000    -1.3507950000    -3.0533490000
C        -2.6317560000    -2.7497720000    -2.9817810000
H        -1.5380660000     1.0317200000    -5.3389610000
C        -1.9718490000    -0.7772500000    -4.2792820000
H        -1.8705600000    -1.4244400000    -5.1471240000
C         3.3755640000    -1.0853420000     0.8147830000
C         2.3920250000    -1.3660220000     3.0465840000
C         2.6316440000    -2.7646100000     2.9680620000
H         1.5373380000     1.0050360000     5.3438820000
C         1.9714350000    -0.7986140000     4.2752830000
H         1.8700180000    -1.4501240000     5.1398700000
H        -2.4266630000    -3.3550380000    -3.8615980000
C        -3.0736820000    -3.3162370000    -1.8241320000
H        -3.1977980000    -4.3927010000    -1.7364290000
C        -4.1863220000    -0.3027520000     0.1001550000
C        -3.4961530000    -2.4921980000    -0.7428580000
C        -4.1003780000    -3.1048100000     0.3961580000
C         4.1864260000    -0.3021820000    -0.1015240000
C         3.4963130000    -2.4958410000     0.7305320000
C         4.1006170000    -3.1027270000    -0.4114990000
H         2.4264570000    -3.3742740000     3.8448130000
C         3.0737640000    -3.3252710000     1.8076540000
H         3.1979250000    -4.4012810000     1.7146080000
C        -4.5381810000     1.0498420000    -0.1273920000
C        -4.7861610000    -0.9458920000     1.2251770000
C        -5.5682030000    -0.1976750000     2.1341980000
H        -4.0974990000    -4.1909440000     0.4527100000
C        -4.6676790000    -2.3579700000     1.3809490000
H        -5.1086660000    -2.8276460000     2.2570330000
C         4.5382180000     1.0492760000     0.1327790000
C         4.7863000000    -0.9396680000    -1.2297430000
C         5.5683090000    -0.1868860000    -2.1350160000
H         4.0977950000    -4.1885640000    -0.4734890000
C         4.6678780000    -2.3509470000    -1.3925580000
H         5.1088880000    -2.8162350000    -2.2709690000
H        -4.2055640000     1.5405010000    -1.0337750000
C        -5.3415210000     1.7491020000     0.7491390000
H        -5.5996380000     2.7817130000     0.5289450000
H        -5.9867680000    -0.7101890000     2.9976520000
C        -5.8342330000     1.1348810000     1.9139280000
H        -6.4480630000     1.6973220000     2.6124680000
H         4.2055970000     1.5353840000     1.0416090000
C         5.3415300000     1.7529380000    -0.7402490000
H         5.5996120000     2.7844430000    -0.5148950000
H         5.9869050000    -0.6950630000    -3.0010120000
C         5.8342810000     1.1445630000    -1.9080870000
H         6.4480960000     1.7105130000    -2.6038000000
