# Supplementary material for: Tetraaza[7]–[15]helicenes Synthesized by Two‐Step Strategy: Length‐Controlled Chiral π‐Systems Exhibiting Amplified Circularly Polarized Luminescence
Source: Angew Chem Int Ed Engl. 2026 Jan 9;65(14):e24463. doi: 10.1002/anie.202524463 (PMC13023689; doi:10.1002/anie.202524463)
Supplement: Supplementary file 2 — Supporting Information [file ANIE-65-e24463-s001.zip › SI/TA17HS0_PBE0.xyz]

102

C        -1.6343010000     1.8860620000     1.8732740000
C         1.2519990000    -0.0926550000    -2.5524040000
C         1.2503820000    -1.3045080000    -3.2883730000
C         0.3941580000    -1.2352290000    -0.5889640000
N         1.0033490000    -0.1170760000    -1.1698370000
C        -0.3940410000    -1.2345430000     0.5903040000
N        -1.0032020000    -0.1157200000     1.1699130000
C        -1.2501570000    -1.3006930000     3.2898330000
C        -1.2518000000    -0.0896940000     2.5524580000
C        -1.0118400000    -2.4662140000     2.6388920000
C        -0.5623100000    -2.4660920000     1.2812220000
C         0.5624050000    -2.4675760000    -1.2784650000
C         1.0120120000    -2.4692730000    -2.6361090000
C        -1.8796730000     3.2714220000     1.8333040000
H        -1.0900820000    -3.4209830000     3.1508330000
C         0.2343150000    -3.6801180000    -0.6412440000
C        -0.2343410000    -3.6793780000     0.6453580000
H        -0.3998290000    -4.6077980000     1.1847530000
N        -1.5941370000     1.1036980000     2.9873210000
C        -1.3834190000     1.1423830000     0.6950920000
C        -1.8442820000     3.8809900000     0.6102430000
C        -1.7357920000     3.1311570000    -0.5944060000
C        -1.6591180000     1.6997840000    -0.5896830000
H         1.5124640000    -1.2570230000    -4.3395050000
H         1.0902610000    -3.4246160000    -3.1469680000
H         0.3997420000    -4.6091560000    -1.1795910000
H        -1.5121870000    -1.2519940000     4.3409210000
H        -2.0418660000     3.8197870000     2.7561610000
H        -1.9455640000     4.9602320000     0.5256910000
C        -1.7202370000     3.8308860000    -1.8322340000
C        -1.9513720000     1.0076560000    -1.8314130000
N         1.5943920000     1.1002210000    -2.9886430000
C         1.3835490000     1.1415800000    -0.6964530000
C         1.6345200000     1.8838650000    -1.8755000000
C         1.8799000000     3.2692600000    -1.8371590000
C         1.6591470000     1.7005070000     0.5876780000
C         1.8444350000     3.8802720000    -0.6148320000
C         1.7358590000     3.1318830000     0.5907000000
H         2.0421450000     3.8165310000    -2.7606570000
H         1.9457360000     4.9596070000    -0.5315450000
C         1.7202320000     3.8331220000     1.8276750000
C         1.9513320000     1.0098780000     1.8302610000
C        -2.4724310000    -0.3419800000    -1.9457020000
C        -1.7694000000     1.7404600000    -3.0382290000
C        -1.7461160000     1.0688930000    -4.2907620000
H        -1.7277290000     4.9178970000    -1.8090050000
C        -1.6331660000     3.1562120000    -3.0107960000
H        -1.5289060000     3.6840820000    -3.9553540000
C         2.4724020000    -0.3396140000     1.9462100000
C         1.7693020000     1.7441500000     3.0361830000
C         1.7459830000     1.0740990000     4.2895230000
H         1.7277740000     4.9201040000     1.8031130000
C         1.6330670000     3.1598730000     3.0070420000
H         1.5287480000     3.6888690000     3.9509680000
C        -3.2489520000    -1.0443150000    -0.9409930000
C        -2.2822700000    -1.0106390000    -3.1904250000
C        -2.4950350000    -2.4115000000    -3.2945130000
H        -1.5544800000     1.6531470000    -5.1872450000
C        -1.8985890000    -0.2822960000    -4.3491250000
H        -1.7932090000    -0.8207440000    -5.2877870000
C         3.2489310000    -1.0431810000     0.9423640000
C         2.2822200000    -1.0067540000     3.1917450000
C         2.4950170000    -2.4074830000     3.2975690000
H         1.5542920000     1.6594090000     5.1852990000
C         1.8984690000    -0.2770120000     4.3495330000
H         1.7930450000    -0.8143280000     5.2888390000
H        -2.2860640000    -2.8967510000    -4.2448190000
C        -2.9107880000    -3.1286710000    -2.2139890000
H        -3.0102450000    -4.2103750000    -2.2608120000
C        -4.0852470000    -0.4040400000     0.0634220000
C        -3.3390420000    -2.4563300000    -1.0369990000
C        -3.9248290000    -3.2196460000     0.0189870000
C         4.0851690000    -0.4041690000    -0.0629070000
C         3.3390130000    -2.4550740000     1.0401130000
C         3.9246860000    -3.2197090000    -0.0149720000
H         2.2860380000    -2.8915680000     4.2484700000
C         2.9108000000    -3.1259750000     2.2179350000
H         3.0102850000    -4.2076210000     2.2660740000
C        -4.4867890000     0.9513790000    -0.0117880000
C        -4.6691850000    -1.1953520000     1.0976810000
C        -5.4825380000    -0.5855320000     2.0800550000
H        -3.8943440000    -4.3040090000    -0.0585900000
C        -4.5099420000    -2.6134070000     1.0848680000
H        -4.9401190000    -3.1962060000     1.8958730000
C         4.4868330000     0.9513050000     0.0106260000
C         4.6689470000    -1.1967720000    -1.0962710000
C         5.4821830000    -0.5881880000    -2.0795090000
H         3.8941750000    -4.3039720000     0.0639610000
C         4.5096700000    -2.6148060000    -1.0816810000
H         4.9397370000    -3.1986170000    -1.8920170000
H        -4.1647580000     1.5560400000    -0.8504110000
C        -5.3212480000     1.5150820000     0.9302680000
H        -5.6162890000     2.5560960000     0.8278910000
H        -5.8873780000    -1.2089830000     2.8741610000
C        -5.7965640000     0.7528090000     2.0117880000
H        -6.4353640000     1.2079410000     2.7640630000
H         4.1649680000     1.5569990000     0.8485680000
C         5.3212200000     1.5138100000    -0.9322090000
H         5.6163610000     2.5549220000    -0.8311170000
H         5.8868520000    -1.2126190000    -2.8729380000
C         5.7963160000     0.7502120000    -2.0128910000
H         6.4350410000     1.2043980000    -2.7658020000
