# Supplementary material for: Tetraaza[7]–[15]helicenes Synthesized by Two‐Step Strategy: Length‐Controlled Chiral π‐Systems Exhibiting Amplified Circularly Polarized Luminescence
Source: Angew Chem Int Ed Engl. 2026 Jan 9;65(14):e24463. doi: 10.1002/anie.202524463 (PMC13023689; doi:10.1002/anie.202524463)
Supplement: Supplementary file 2 — Supporting Information [file ANIE-65-e24463-s001.zip › SI/TA7HS0_CAMB3LYP.xyz]

42

C        -1.3205970000     2.4194750000     1.0866650000
C         0.5238760000    -2.8734820000    -0.1006290000
C         1.7196330000    -3.5266620000     0.3358790000
C         1.6791490000    -0.7158370000    -0.0450960000
N         0.5553850000    -1.4959690000    -0.3422580000
C         1.6815060000     0.6946660000     0.0678990000
N         0.5605840000     1.4784750000     0.3661280000
C         1.7308230000     3.5053340000    -0.3131850000
C         0.5333570000     2.8560800000     0.1244960000
C         2.8816510000     2.8034970000    -0.3447090000
C         2.9007030000     1.3796000000    -0.1177430000
C         2.8962760000    -1.4047610000     0.1393590000
C         2.8727820000    -2.8285950000     0.3663140000
C        -2.5643280000     2.5046310000     1.7225730000
H         3.8243950000     3.2906000000    -0.5723440000
C         4.1078570000    -0.6909290000     0.1230040000
C         4.1099580000     0.6618120000    -0.1025430000
H         5.0407990000     1.2070450000    -0.2199310000
N        -0.5869710000     3.4257060000     0.4989100000
C        -0.6175730000     1.1988200000     1.0647140000
C        -3.0516910000     1.3773200000     2.3557650000
C        -2.3118650000     0.1815750000     2.3786920000
C        -1.0873820000     0.0723500000     1.7415910000
H         1.6730260000    -4.5912170000     0.5309040000
H         3.8141460000    -3.3187880000     0.5930230000
H         5.0370240000    -1.2392010000     0.2394900000
H         1.6875110000     4.5700280000    -0.5082020000
H        -3.1075090000     3.4440620000     1.7290390000
H        -4.0101640000     1.4173570000     2.8640050000
H        -2.7042290000    -0.6770740000     2.9141150000
H        -0.5224290000    -0.8484720000     1.7930270000
N        -0.5986650000    -3.4394230000    -0.4740020000
C        -0.6225380000    -1.2124180000    -1.0396580000
C        -1.3295600000    -2.4307710000    -1.0610130000
C        -2.5741710000    -2.5118240000    -1.6957340000
C        -1.0893210000    -0.0843670000    -1.7159920000
C        -3.0584620000    -1.3828820000    -2.3283780000
C        -2.3147650000    -0.1895520000    -2.3519260000
H        -3.1204210000    -3.4494770000    -1.7017380000
H        -4.0175490000    -1.4197550000    -2.8356970000
H        -2.7048410000     0.6704110000    -2.8869120000
H        -0.5214150000     0.8346120000    -1.7679030000
