# Supplementary material for: Tetraaza[7]–[15]helicenes Synthesized by Two‐Step Strategy: Length‐Controlled Chiral π‐Systems Exhibiting Amplified Circularly Polarized Luminescence
Source: Angew Chem Int Ed Engl. 2026 Jan 9;65(14):e24463. doi: 10.1002/anie.202524463 (PMC13023689; doi:10.1002/anie.202524463)
Supplement: Supplementary file 2 — Supporting Information [file ANIE-65-e24463-s001.zip › SI/TA[n]H_MO_TDDFT_B3LYP_S1geometry.txt]

TA[7]H
 Excited State   1:      Singlet-A      2.3845 eV  519.96 nm  f=0.1983  <S**2>=0.000
      87 -> 94         0.01089
      88 -> 96        -0.01018
      89 -> 94        -0.03666
      90 -> 94         0.01422
      90 -> 97         0.01631
      91 -> 95        -0.04908
      91 -> 99        -0.01140
      92 -> 95         0.01993
      92 -> 96        -0.03006
      93 -> 94         0.70390 *
      89 <- 94        -0.01649
      91 <- 95        -0.01428
      92 <- 95         0.01201
      93 <- 94        -0.04561

TA[9]H
 Excited State   1:      Singlet-A      2.3236 eV  533.58 nm  f=0.1386  <S**2>=0.000
     103 ->120         0.01192
     114 ->121        -0.01653
     115 ->120         0.02461
     116 ->120        -0.04058
     116 ->124        -0.01472
     117 ->121         0.01995
     117 ->125        -0.01613
     118 ->121         0.04432
     118 ->122         0.02766
     118 ->126         0.01293
     119 ->120         0.70287 *
     119 ->123        -0.01098
     119 ->124         0.01119
     115 <-120         0.01497
     118 <-121         0.01153
     119 <-120        -0.03879

TA[11]H
 Excited State   1:      Singlet-A      2.0537 eV  603.70 nm  f=0.1103  <S**2>=0.000
     140 ->148        -0.01119
     142 ->146         0.02374
     142 ->149         0.01227
     143 ->147        -0.02389
     144 ->147        -0.03094
     144 ->148         0.01012
     144 ->151        -0.01284
     145 ->146         0.70522 *
     145 ->149         0.01063
     145 ->150        -0.01452
     141 <-146         0.01262
     143 <-147        -0.01116
     145 <-146        -0.03460

TA[13]H
 Excited State   1:      Singlet-A      2.0157 eV  615.09 nm  f=0.0865  <S**2>=0.000
     166 ->172         0.01365
     167 ->173         0.01618
     168 ->172        -0.02948
     168 ->176         0.01327
     169 ->178        -0.01008
     170 ->173        -0.02993
     170 ->174        -0.02991
     170 ->177        -0.01132
     171 ->172         0.70395 *
     171 ->175         0.03275
     171 ->176        -0.01152
     166 <-172         0.01273
     171 <-172        -0.03261

TA[15]H
 Excited State   1:      Singlet-A      1.9469 eV  636.84 nm  f=0.0841  <S**2>=0.000
     189 ->198         0.01001
     191 ->199        -0.01260
     194 ->203         0.01170
     195 ->198         0.03043
     196 ->199         0.02776
     196 ->200         0.03331
     197 ->198         0.70422 *
     197 ->201        -0.02697
     197 ->204        -0.01462
     197 <-198        -0.03056

TA[17]H
 Excited State   1:      Singlet-A      1.8848 eV  657.81 nm  f=0.0688  <S**2>=0.000
     220 -> 224        0.02363
     221 -> 229        0.01008
     222 -> 225       -0.03420
     222 -> 227       -0.03002
     223 -> 224        0.70412 *
     223 -> 226       -0.03004
     223 -> 232        0.01551
     223 <- 224       -0.02937

TA[19]H
 Excited State   1:      Singlet-A      1.8740 eV  661.59 nm  f=0.0595  <S**2>=0.000
     245 -> 255       -0.01070
     247 -> 250       -0.03174
     248 -> 251        0.03045
     248 -> 252       -0.03034
     248 -> 255        0.01224
     249 -> 250        0.70364 *
     249 -> 253        0.03076
     249 -> 257        0.01767
     249 <- 250       -0.02933

TA[21]H
 Excited State   1:      Singlet-A      1.8500 eV  670.19 nm  f=0.0585  <S**2>=0.000
     269 -> 282        0.01159
     273 -> 276        0.02834
     274 -> 277        0.03693
     274 -> 279        0.02874
     274 -> 282        0.01063
     275 -> 276        0.70368 *
     275 -> 278        0.02597
     275 -> 284       -0.02027
     275 <- 276       -0.02819
