# Supplementary material for: Tetraaza[7]–[15]helicenes Synthesized by Two‐Step Strategy: Length‐Controlled Chiral π‐Systems Exhibiting Amplified Circularly Polarized Luminescence
Source: Angew Chem Int Ed Engl. 2026 Jan 9;65(14):e24463. doi: 10.1002/anie.202524463 (PMC13023689; doi:10.1002/anie.202524463)
Supplement: Supplementary file 2 — Supporting Information [file ANIE-65-e24463-s001.zip › SI/TA21HS0_B3LYP.xyz]

126

C        -1.1709340000    -1.3683860000    -2.2332390000
C         0.6071830000     0.6127500000     2.7939140000
C         0.4080680000     1.8262460000     3.5059110000
C         0.2468380000     1.7568490000     0.6677510000
N         0.7197790000     0.6384750000     1.3839530000
C        -0.2468790000     1.7569430000    -0.6675040000
N        -0.7198030000     0.6386660000    -1.3838840000
C        -0.4079360000     1.8267240000    -3.5056630000
C        -0.6070940000     0.6131300000    -2.7938430000
C        -0.3282610000     2.9937830000    -2.8135430000
C        -0.2332630000     2.9939270000    -1.3824610000
C         0.2332920000     2.9937380000     1.3828740000
C         0.3283540000     2.9933990000     2.8139510000
C        -1.4060500000    -2.7594830000    -2.2574420000
H        -0.2660690000     3.9475090000    -3.3289020000
C         0.0675610000     4.2088320000     0.6833310000
C        -0.0674930000     4.2089230000    -0.6827570000
H        -0.0909460000     5.1376980000    -1.2453150000
N        -0.8396890000    -0.5815030000    -3.3033930000
C        -1.2347670000    -0.6236880000    -1.0261990000
C        -1.6722380000    -3.3768620000    -1.0636910000
C        -1.8812840000    -2.6300800000     0.1340770000
C        -1.8370190000    -1.1914970000     0.1445680000
H         0.3960370000     1.7796820000     4.5889500000
H         0.2661920000     3.9470570000     3.3294410000
H         0.0910780000     5.1375350000     1.2460050000
H        -0.3958410000     1.7803100000    -4.5887070000
H        -1.3201860000    -3.3061380000    -3.1912480000
H        -1.7731020000    -4.4576480000    -1.0099960000
C        -2.1360660000    -3.3325710000     1.3487590000
C        -2.4225450000    -0.5114850000     1.2903120000
N         0.8398270000    -0.5819530000     3.3032800000
C         1.2347290000    -0.6238180000     1.0260530000
C         1.1709380000    -1.3686960000     2.2329780000
C         1.4060060000    -2.7598070000     2.2569420000
C         1.8369230000    -1.1914480000    -0.1448320000
C         1.6721110000    -3.3770010000     1.0630790000
C         1.8811320000    -2.6300340000    -0.1345800000
H         1.3201800000    -3.3066120000     3.1906640000
H         1.7729310000    -4.4577830000     1.0092120000
C         2.1358650000    -3.3323300000    -1.3493830000
C         2.4224850000    -0.5112710000    -1.2904540000
C        -2.9874160000     0.8269350000     1.2838120000
C        -2.4929420000    -1.2418860000     2.5153440000
C        -2.7543280000    -0.5609640000     3.7402140000
H        -2.1172970000    -4.4191600000     1.3274500000
C        -2.3273800000    -2.6584630000     2.5191990000
H        -2.4251600000    -3.1885820000     3.4629000000
C         2.9874590000     0.8271070000    -1.2837110000
C         2.4928670000    -1.2414640000    -2.5156070000
C         2.7543090000    -0.5603410000    -3.7403570000
H         2.1170400000    -4.4189220000    -1.3282580000
C         2.3272200000    -2.6580320000    -2.5197090000
H         2.4249830000    -3.1879970000    -3.4634980000
C        -3.5535450000     1.4992040000     0.1225410000
C        -3.0798530000     1.5118870000     2.5339360000
C        -3.3412420000     2.9143120000     2.5639630000
H        -2.7518030000    -1.1368860000     4.6619110000
C        -2.9399240000     0.7914710000     3.7559160000
H        -3.0489390000     1.3322580000     4.6926130000
C         3.5535580000     1.4991590000    -0.1223030000
C         3.0799360000     1.5122790000    -2.5337090000
C         3.3413730000     2.9146980000    -2.5634740000
H         2.7517660000    -1.1361050000    -4.6621520000
C         2.9399790000     0.7920860000    -3.7558200000
H         3.0490350000     1.3330320000    -4.6924220000
H        -3.3599690000     3.4169480000     3.5275960000
C        -3.5013870000     3.6134830000     1.4023590000
H        -3.6052520000     4.6955120000     1.4079290000
C        -4.1155720000     0.8403140000    -1.0500120000
C        -3.6258440000     2.9241970000     0.1586970000
C        -3.8412080000     3.6599720000    -1.0447260000
C         4.1154620000     0.8400460000     1.0501860000
C         3.6258720000     2.9241590000    -0.1581940000
C         3.8411490000     3.6597110000     1.0453800000
H         3.3601180000     3.4175190000    -3.5270100000
C         3.5014950000     3.6136610000    -1.4017390000
H         3.6053680000     4.6956910000    -1.4071240000
C        -4.7397790000    -0.4747030000    -1.0793290000
C        -4.1342060000     1.5890980000    -2.2659380000
C        -4.3474820000     0.9266380000    -3.5106140000
H        -3.8417000000     4.7458760000    -0.9958600000
C        -3.9742320000     3.0072330000    -2.2362280000
H        -4.0365790000     3.5550520000    -3.1730060000
C         4.7397200000    -0.4749530000     1.0793010000
C         4.1339780000     1.5886060000     2.2662520000
C         4.3471040000     0.9258920000     3.5108220000
H         3.8417000000     4.7456230000     0.9967120000
C         3.9740420000     3.0067500000     2.2367750000
H         4.0363450000     3.5543990000     3.1736570000
C        -5.4131300000    -1.1047340000     0.0535190000
C        -4.8552210000    -1.1269320000    -2.3384320000
C        -5.3042820000    -2.4849640000    -2.4151760000
H        -4.2822470000     1.5098300000    -4.4256060000
C        -4.5939970000    -0.4154920000    -3.5467660000
H        -4.6909880000    -0.9418660000    -4.4927180000
C         5.4132020000    -1.1046930000    -0.0536210000
C         4.8551040000    -1.1274150000     2.3382890000
C         5.3043320000    -2.4854020000     2.4148200000
H         4.2817310000     1.5088940000     4.4259260000
C         4.5936660000    -0.4162350000     3.5467330000
H         4.6905350000    -0.9427960000     4.4925930000
C        -5.7844050000    -0.4032630000     1.2307090000
C        -5.8690290000    -2.4583760000    -0.0634800000
C        -6.5277080000    -3.0808020000     1.0264360000
H        -5.2974110000    -2.9697220000    -3.3883230000
C        -5.7388440000    -3.1492820000    -1.3090580000
H        -6.0669870000    -4.1839740000    -1.3704330000
C         5.7843840000    -0.4029940000    -1.2307040000
C         5.8692840000    -2.4582930000     0.0631740000
C         6.5281030000    -3.0804500000    -1.0268140000
H         5.2974320000    -2.9703530000     3.3878700000
C         5.7391040000    -3.1494400000     1.3086160000
H         6.0674130000    -4.1840900000     1.3698310000
H        -5.5644490000     0.6522860000     1.3128120000
C        -6.4674710000    -1.0187840000     2.2630760000
H        -6.7436750000    -0.4402130000     3.1406700000
H        -6.8361360000    -4.1181000000     0.9176000000
C        -6.8152200000    -2.3819660000     2.1806650000
H        -7.3349150000    -2.8659810000     3.0032940000
H         5.5642530000     0.6525300000    -1.3126690000
C         6.4675760000    -1.0182540000    -2.2631420000
H         6.7436980000    -0.4395090000    -3.1406480000
H         6.8366810000    -4.1177180000    -0.9181230000
C         6.8155470000    -2.3813920000    -2.1809250000
H         7.3353430000    -2.8652010000    -3.0036130000
