# Supplementary material for: Tetraaza[7]–[15]helicenes Synthesized by Two‐Step Strategy: Length‐Controlled Chiral π‐Systems Exhibiting Amplified Circularly Polarized Luminescence
Source: Angew Chem Int Ed Engl. 2026 Jan 9;65(14):e24463. doi: 10.1002/anie.202524463 (PMC13023689; doi:10.1002/anie.202524463)
Supplement: Supplementary file 2 — Supporting Information [file ANIE-65-e24463-s001.zip › SI/TA13HS0_CAMB3LYP.xyz]

78

C        -0.7025840000     1.6869440000    -2.4166040000
C         1.5302840000    -0.2707920000     2.3993350000
C         2.1874590000    -1.4826290000     2.7579250000
C         0.3107660000    -1.4193110000     0.6370430000
N         0.4914320000    -0.2963690000     1.4598370000
C        -0.3104700000    -1.4193170000    -0.6371950000
N        -0.4914290000    -0.2963240000    -1.4598440000
C        -2.1870060000    -1.4829340000    -2.7581970000
C        -1.5301910000    -0.2709520000    -2.3994350000
C        -1.7707110000    -2.6407690000    -2.2056500000
C        -0.8225490000    -2.6431990000    -1.1267790000
C         0.8233130000    -2.6430980000     1.1263940000
C         1.7715150000    -2.6405160000     2.2052250000
C        -0.5234550000     3.0694480000    -2.6212330000
H        -2.1859840000    -3.5931100000    -2.5184900000
C         0.4415540000    -3.8548330000     0.5223000000
C        -0.4403530000    -3.8549000000    -0.5228930000
H        -0.8236850000    -4.7829670000    -0.9341550000
N        -1.6914500000     0.9083150000    -2.9498970000
C         0.1463780000     0.9507480000    -1.5698390000
C         0.4899370000     3.6776170000    -1.9443190000
C         1.4398150000     2.9298700000    -1.1897250000
C         1.3848620000     1.5058770000    -1.1104730000
H         2.9522720000    -1.4324820000     3.5234620000
H         2.1871200000    -3.5927660000     2.5178990000
H         0.8252380000    -4.7828360000     0.9333820000
H        -2.9518120000    -1.4329080000    -3.5237460000
H        -1.2135700000     3.6152270000    -3.2553940000
H         0.6249010000     4.7536910000    -1.9990900000
C         2.4687410000     3.6329080000    -0.5038900000
C         2.5735960000     0.8136490000    -0.6486930000
N         1.6912240000     0.9084520000     2.9499440000
C        -0.1465200000     0.9506370000     1.5697650000
C         0.7023190000     1.6869580000     2.4165500000
C         0.5230320000     3.0694460000     2.6211320000
C        -1.3850800000     1.5056020000     1.1103650000
C        -0.4904510000     3.6774700000     1.9442360000
C        -1.4402500000     2.9295970000     1.1896680000
H         1.2130390000     3.6153200000     3.2553310000
H        -0.6256000000     4.7535170000     1.9990690000
C        -2.4693090000     3.6325040000     0.5039020000
C        -2.5737560000     0.8132360000     0.6486640000
C         2.9427330000    -0.5419490000    -1.0290990000
C         3.5131910000     1.5494370000     0.1036290000
C         4.6152020000     0.8885650000     0.7316780000
H         2.4526810000     4.7185820000    -0.5292810000
C         3.4159370000     2.9651890000     0.2018950000
H         4.1640750000     3.4980600000     0.7810350000
C        -2.9427680000    -0.5423500000     1.0292140000
C        -3.5135130000     1.5489100000    -0.1035600000
C        -4.6155020000     0.8879130000    -0.7315070000
H        -2.4533690000     4.7181790000     0.5292420000
C        -3.4164450000     2.9646630000    -0.2018440000
H        -4.1646610000     3.4974340000    -0.7809770000
C         2.3401380000    -1.2361330000    -2.1051110000
C         4.0570180000    -1.1639140000    -0.4012010000
C         4.4330060000    -2.4747270000    -0.7670910000
H         5.2643150000     1.4796460000     1.3712050000
C         4.8471590000    -0.4301700000     0.5359710000
H         5.6777040000    -0.9319930000     1.0240560000
C        -2.3399680000    -1.2364010000     2.1051900000
C        -4.0570940000    -1.1644250000     0.4015090000
C        -4.4329830000    -2.4752120000     0.7675820000
H        -5.2647680000     1.4789360000    -1.3709350000
C        -4.8473630000    -0.4308130000    -0.5356670000
H        -5.6779640000    -0.9327040000    -1.0235870000
H         5.2723530000    -2.9331400000    -0.2513220000
C         3.7864080000    -3.1422560000    -1.7782510000
H         4.0943910000    -4.1437940000    -2.0624960000
H         1.5706140000    -0.7501560000    -2.6889990000
C         2.7487510000    -2.4977600000    -2.4721890000
H         2.2697770000    -2.9915530000    -3.3121630000
H        -1.5703470000    -0.7503400000     2.6888890000
C        -2.7484700000    -2.4980160000     2.4724400000
H        -2.2693390000    -2.9917160000     3.3123780000
H        -5.2723670000    -2.9337220000     0.2519590000
C        -3.7862170000    -3.1426100000     1.7787260000
H        -4.0941110000    -4.1441380000     2.0631010000
