# Supplementary material for: Tetraaza[7]–[15]helicenes Synthesized by Two‐Step Strategy: Length‐Controlled Chiral π‐Systems Exhibiting Amplified Circularly Polarized Luminescence
Source: Angew Chem Int Ed Engl. 2026 Jan 9;65(14):e24463. doi: 10.1002/anie.202524463 (PMC13023689; doi:10.1002/anie.202524463)
Supplement: Supplementary file 2 — Supporting Information [file ANIE-65-e24463-s001.zip › SI/TA21HS0_CAMB3LYP.xyz]

126

C        -1.1294980000    -1.3485340000    -2.2288580000
C         0.5639490000     0.6229510000     2.7833660000
C         0.3647480000     1.8396380000     3.4979700000
C         0.2337510000     1.7709790000     0.6695700000
N         0.6870410000     0.6499000000     1.3876800000
C        -0.2342110000     1.7710380000    -0.6695750000
N        -0.6873730000     0.6499930000    -1.3878110000
C        -0.3648270000     1.8398510000    -3.4980110000
C        -0.5639970000     0.6230980000    -2.7834790000
C        -0.3008560000     2.9979320000    -2.8112270000
C        -0.2175710000     2.9974470000    -1.3766310000
C         0.2172320000     2.9973580000     1.3766850000
C         0.3006640000     2.9977530000     2.8112700000
C        -1.3692570000    -2.7362480000    -2.2559310000
H        -0.2378660000     3.9527430000    -3.3229000000
C         0.0605390000     4.2088860000     0.6812020000
C        -0.0607980000     4.2089270000    -0.6810740000
H        -0.0811650000     5.1364190000    -1.2442440000
N        -0.7899060000    -0.5620350000    -3.2946670000
C        -1.1985870000    -0.6100190000    -1.0336600000
C        -1.6434790000    -3.3499850000    -1.0708300000
C        -1.8547450000    -2.6023470000     0.1230060000
C        -1.7989640000    -1.1785720000     0.1342700000
H         0.3467080000     1.7893420000     4.5799220000
H         0.2376730000     3.9525250000     3.3230170000
H         0.0810360000     5.1363530000     1.2444070000
H        -0.3467220000     1.7896010000    -4.5799620000
H        -1.2778510000    -3.2813920000    -3.1891300000
H        -1.7544760000    -4.4289200000    -1.0176120000
C        -2.1256370000    -3.3032580000     1.3339490000
C        -2.3787740000    -0.4952060000     1.2760430000
N         0.7899340000    -0.5621970000     3.2944540000
C         1.1984120000    -0.6100140000     1.0334150000
C         1.1293790000    -1.3486320000     2.2285490000
C         1.3690400000    -2.7363610000     2.2554540000
C         1.7988350000    -1.1784480000    -0.1345390000
C         1.6431390000    -3.3499910000     1.0702580000
C         1.8544900000    -2.6022260000    -0.1234790000
H         1.2776600000    -3.2815970000     3.1886010000
H         1.7540140000    -4.4289320000     1.0168980000
C         2.1253470000    -3.3029780000    -1.3345340000
C         2.3787820000    -0.4949640000    -1.2761710000
C        -2.9292630000     0.8444840000     1.2592490000
C        -2.4700210000    -1.2154740000     2.4891640000
C        -2.7429680000    -0.5311030000     3.7074660000
H        -2.1135510000    -4.3890210000     1.3110730000
C        -2.3193400000    -2.6321900000     2.4963580000
H        -2.4346500000    -3.1599390000     3.4383640000
C         2.9294400000     0.8446270000    -1.2590630000
C         2.4700640000    -1.2150440000    -2.4893920000
C         2.7433080000    -0.5305040000    -3.7075280000
H         2.1131100000    -4.3887420000    -1.3118220000
C         2.3191990000    -2.6317470000    -2.4968280000
H         2.4344680000    -3.1593360000    -3.4389260000
C        -3.4757070000     1.5053520000     0.0879280000
C        -3.0362400000     1.5298740000     2.4918240000
C        -3.2960640000     2.9310870000     2.5086760000
H        -2.7540460000    -1.1048470000     4.6293850000
C        -2.9177010000     0.8152070000     3.7171090000
H        -3.0389350000     1.3598690000     4.6490150000
C         3.4757790000     1.5052560000    -0.0875630000
C         3.0365830000     1.5302540000    -2.4914760000
C         3.2963410000     2.9314970000    -2.5080200000
H         2.7545190000    -1.1040890000    -4.6295450000
C         2.9182130000     0.8157920000    -3.7169000000
H         3.0397130000     1.3605950000    -4.6486890000
H        -3.3228720000     3.4405520000     3.4675300000
C        -3.4409990000     3.6166410000     1.3459240000
H        -3.5475820000     4.6975110000     1.3399450000
C        -4.0150470000     0.8293490000    -1.0809600000
C        -3.5510740000     2.9163080000     0.1089080000
C        -3.7551900000     3.6373140000    -1.1035630000
C         4.0149740000     0.8290430000     1.0812450000
C         3.5510010000     2.9162180000    -0.1082070000
C         3.7547980000     3.6369590000     1.1044660000
H         3.3232160000     3.4411620000    -3.4667670000
C         3.4410420000     3.6168160000    -1.3451010000
H         3.5474680000     4.6977000000    -1.3388660000
C        -4.6135070000    -0.4932060000    -1.0962770000
C        -4.0276460000     1.5555250000    -2.2947140000
C        -4.2289320000     0.8775770000    -3.5304560000
H        -3.7548780000     4.7228420000    -1.0672950000
C        -3.8734710000     2.9732560000    -2.2813320000
H        -3.9315770000     3.5079300000    -3.2249200000
C         4.6135540000    -0.4934550000     1.0963340000
C         4.0273130000     1.5549190000     2.2951730000
C         4.2285090000     0.8767020000     3.5307910000
H         3.7542930000     4.7224950000     1.0684670000
C         3.8729450000     2.9726270000     2.2821070000
H         3.9307430000     3.5070780000     3.2258410000
C        -5.2703690000    -1.1206290000     0.0444410000
C        -4.7100190000    -1.1588660000    -2.3345790000
C        -5.1212980000    -2.5288270000    -2.3917080000
H        -4.1614230000     1.4494920000    -4.4513160000
C        -4.4597340000    -0.4602980000    -3.5498660000
H        -4.5472510000    -1.0005180000    -4.4878750000
C         5.2705730000    -1.1204680000    -0.0444900000
C         4.7101030000    -1.1593830000     2.3344810000
C         5.1217540000    -2.5292500000     2.3913310000
H         4.1607900000     1.4483980000     4.4517690000
C         4.4595260000    -0.4611420000     3.5499100000
H         4.5470610000    -1.0015680000     4.4877990000
C        -5.6649770000    -0.4073410000     1.2018890000
C        -5.6805280000    -2.4774600000    -0.0479050000
C        -6.3198120000    -3.0991640000     1.0482090000
H        -5.0963350000    -3.0274290000    -3.3564890000
C        -5.5305630000    -3.1846570000    -1.2813310000
H        -5.8270710000    -4.2287950000    -1.3237620000
C         5.6650430000    -0.4068020000    -1.2017470000
C         5.6810310000    -2.4772310000     0.0475450000
C         6.3204900000    -3.0985220000    -1.0487070000
H         5.0969100000    -3.0280580000     3.3560090000
C         5.5312130000    -3.1847360000     1.2808120000
H         5.8280060000    -4.2288020000     1.3230230000
H        -5.4797970000     0.6557770000     1.2608040000
C        -6.3256530000    -1.0206470000     2.2405970000
H        -6.6211230000    -0.4355030000     3.1062240000
H        -6.5942230000    -4.1467300000     0.9577870000
C        -6.6285650000    -2.3919050000     2.1835480000
H        -7.1336120000    -2.8758420000     3.0139830000
H         5.4796160000     0.6562960000    -1.2603990000
C         6.3259070000    -1.0197000000    -2.2405750000
H         6.6212750000    -0.4342660000    -3.1060400000
H         6.5951230000    -4.1460510000    -0.9585320000
C         6.6291250000    -2.3909100000    -2.1838610000
H         7.1342790000    -2.8745320000    -3.0144140000
