# Supplementary material for: Tetraaza[7]–[15]helicenes Synthesized by Two‐Step Strategy: Length‐Controlled Chiral π‐Systems Exhibiting Amplified Circularly Polarized Luminescence
Source: Angew Chem Int Ed Engl. 2026 Jan 9;65(14):e24463. doi: 10.1002/anie.202524463 (PMC13023689; doi:10.1002/anie.202524463)
Supplement: Supplementary file 2 — Supporting Information [file ANIE-65-e24463-s001.zip › SI/TA17HS0_B3LYP.xyz]

102

C        -1.6301090000     1.8829090000     1.9105030000
C         1.2175290000    -0.1011070000    -2.5855970000
C         1.1935360000    -1.3167180000    -3.3218270000
C         0.3909960000    -1.2484160000    -0.5942650000
N         1.0071960000    -0.1277430000    -1.1870470000
C        -0.3909330000    -1.2482830000     0.5945160000
N        -1.0071150000    -0.1274850000     1.1870860000
C        -1.1934760000    -1.3160260000     3.3221030000
C        -1.2174450000    -0.1005600000     2.5856330000
C        -0.9663120000    -2.4834460000     2.6639390000
C        -0.5459810000    -2.4848790000     1.2923830000
C         0.5460330000    -2.4851520000    -1.2918770000
C         0.9663560000    -2.4840060000    -2.6634340000
C        -1.8764170000     3.2716160000     1.8772580000
H        -1.0304430000    -3.4372980000     3.1787320000
C         0.2244990000    -3.7001620000    -0.6483290000
C        -0.2244540000    -3.7000250000     0.6490910000
H        -0.3787080000    -4.6292780000     1.1896790000
N        -1.5514940000     1.0969710000     3.0286700000
C        -1.4173540000     1.1365390000     0.7213690000
C        -1.8831230000     3.8840870000     0.6511950000
C        -1.8157190000     3.1335790000    -0.5603270000
C        -1.7433020000     1.6956380000    -0.5562540000
H         1.4289820000    -1.2714170000    -4.3790750000
H         1.0304930000    -3.4379630000    -3.1780290000
H         0.3787410000    -4.6295290000    -1.1887240000
H        -1.4289030000    -1.2705130000     4.3793460000
H        -2.0072940000     3.8202200000     2.8046910000
H        -1.9855540000     4.9633260000     0.5727630000
C        -1.8347760000     3.8323600000    -1.8030940000
C        -2.0811200000     1.0029780000    -1.7928300000
N         1.5516180000     1.0963230000    -3.0288760000
C         1.4174370000     1.1363770000    -0.7215820000
C         1.6302080000     1.8824950000    -1.9108740000
C         1.8764880000     3.2712110000    -1.8779260000
C         1.7433460000     1.6957650000     0.5559220000
C         1.8831500000     3.8839540000    -0.6520000000
C         1.8157380000     3.1337050000     0.5596800000
H         2.0073390000     3.8196160000    -2.8054800000
H         1.9855440000     4.9632140000    -0.5738020000
C         1.8348000000     3.8327640000     1.8022910000
C         2.0811420000     1.0033810000     1.7926610000
C        -2.6212870000    -0.3465910000    -1.8948560000
C        -1.9213470000     1.7354050000    -3.0094960000
C        -1.9177300000     1.0553380000    -4.2617830000
H        -1.8394360000     4.9191310000    -1.7823630000
C        -1.7827950000     3.1547550000    -2.9856320000
H        -1.7016350000     3.6824090000    -3.9322460000
C         2.6213300000    -0.3461550000     1.8950030000
C         1.9213290000     1.7360760000     3.0091640000
C         1.9176650000     1.0562830000     4.2616010000
H         1.8395150000     4.9195300000     1.7813120000
C         1.7828110000     3.1554240000     2.9849790000
H         1.7016930000     3.6832970000     3.9314750000
C        -3.4083210000    -1.0390290000    -0.8818700000
C        -2.4431120000    -1.0249500000    -3.1426690000
C        -2.6608110000    -2.4295310000    -3.2357080000
H        -1.7406060000     1.6341510000    -5.1644260000
C        -2.0706480000    -0.2993730000    -4.3113830000
H        -1.9771240000    -0.8411730000    -5.2490000000
C         3.4083500000    -1.0388180000     0.8821550000
C         2.4431530000    -1.0242350000     3.1429670000
C         2.6608920000    -2.4287890000     3.2363300000
H         1.7404790000     1.6352880000     5.1641080000
C         2.0706190000    -0.2984150000     4.3115080000
H         1.9770330000    -0.8400190000     5.2492310000
H        -2.4556550000    -2.9228510000    -4.1823290000
C        -3.0826580000    -3.1388020000    -2.1488020000
H        -3.1890610000    -4.2196930000    -2.1908980000
C        -4.2461340000    -0.3858870000     0.1221110000
C        -3.5125750000    -2.4563160000    -0.9736520000
C        -4.1167750000    -3.2123880000     0.0820820000
C         4.2460800000    -0.3859110000    -0.1220550000
C         3.5126090000    -2.4560830000     0.9742600000
C         4.1167280000    -3.2124070000    -0.0813380000
H         2.4557440000    -2.9218980000     4.1830620000
C         3.0827470000    -3.1383000000     2.1495860000
H         3.1891730000    -4.2191800000     2.1919290000
C        -4.6267590000     0.9801040000     0.0534120000
C        -4.8534510000    -1.1743820000     1.1539590000
C        -5.6691070000    -0.5538400000     2.1331060000
H        -4.0968640000    -4.2969210000     0.0078800000
C        -4.7104670000    -2.5973200000     1.1416170000
H        -5.1561780000    -3.1753360000     1.9472960000
C         4.6267190000     0.9800960000    -0.0537310000
C         4.8532990000    -1.1746560000    -1.1537730000
C         5.6688540000    -0.5543530000    -2.1331560000
H         4.0968140000    -4.2969240000    -0.0068860000
C         4.7103230000    -2.5975920000    -1.1410740000
H         5.1559550000    -3.1758000000    -1.9466570000
H        -4.2878510000     1.5855660000    -0.7758140000
C        -5.4625350000     1.5538360000     0.9933790000
H        -5.7385130000     2.6002770000     0.8944570000
H        -6.0905100000    -1.1738070000     2.9209370000
C        -5.9634840000     0.7923010000     2.0679590000
H        -6.6025510000     1.2538200000     2.8159440000
H         4.2879120000     1.5857600000     0.7753850000
C         5.4623950000     1.5535990000    -0.9939260000
H         5.7383810000     2.6000640000    -0.8952900000
H         6.0901800000    -1.1745170000    -2.9208730000
C         5.9632310000     0.7918040000    -2.0683750000
H         6.6022230000     1.2531410000    -2.8165370000
