# Supplementary material for: Tetraaza[7]–[15]helicenes Synthesized by Two‐Step Strategy: Length‐Controlled Chiral π‐Systems Exhibiting Amplified Circularly Polarized Luminescence
Source: Angew Chem Int Ed Engl. 2026 Jan 9;65(14):e24463. doi: 10.1002/anie.202524463 (PMC13023689; doi:10.1002/anie.202524463)
Supplement: Supplementary file 2 — Supporting Information [file ANIE-65-e24463-s001.zip › SI/TA9HS0_PBE0.xyz]

54

C         1.1508820000    -1.8074890000     1.7334110000
C        -0.7847070000     2.5457770000    -1.2481990000
C        -1.9838310000     3.3034970000    -1.1956840000
C        -1.9533260000     0.5919690000    -0.3901840000
N        -0.8332330000     1.1660770000    -0.9964710000
C        -1.9532790000    -0.5921150000     0.3901570000
N        -0.8331400000    -1.1661370000     0.9964330000
C        -1.9835580000    -3.3036560000     1.1956110000
C        -0.7844960000    -2.5458370000     1.2481270000
C        -3.1569060000    -2.6690390000     0.9420930000
C        -3.1778390000    -1.2962840000     0.5335830000
C        -3.1779440000     1.2960400000    -0.5336040000
C        -3.1571240000     2.6687900000    -0.9421330000
C         2.5028590000    -1.7003940000     2.1406070000
H        -4.1018720000    -3.2026370000     0.9883690000
C        -4.3908980000     0.6507290000    -0.2153380000
C        -4.3908460000    -0.6510620000     0.2153370000
H        -5.3209220000    -1.1929690000     0.3615610000
N         0.4061690000    -2.9473760000     1.6452070000
C         0.3979610000    -0.6643410000     1.4116530000
C         3.0379140000    -0.4525940000     2.2812080000
C         2.2459810000     0.7274360000     2.1187150000
C         0.8710040000     0.6461370000     1.7192160000
H        -1.9277030000     4.3593730000    -1.4369230000
H        -4.1021310000     3.2023170000    -0.9883940000
H        -5.3210170000     1.1925660000    -0.3615470000
H        -1.9273360000    -4.3595300000     1.4368390000
H         3.0775210000    -2.6007410000     2.3368940000
H         4.0753420000    -0.3298660000     2.5825590000
C         2.7933480000     1.9928410000     2.4269270000
C         0.0872720000     1.8222210000     1.7683290000
N         0.4059220000     2.9474110000    -1.6452870000
C         0.3979250000     0.6643810000    -1.4116570000
C         1.1507230000     1.8075850000    -1.7335130000
C         2.5026970000     1.7005980000    -2.1407460000
C         0.8710880000    -0.6460670000    -1.7191670000
C         3.0378720000     0.4528420000    -2.2812880000
C         2.2460610000    -0.7272550000    -2.1187010000
H         3.0772760000     2.6009880000    -2.3370840000
H         4.0753070000     0.3302000000    -2.5826520000
C         2.7935470000    -1.9926250000    -2.4268450000
C         0.0874660000    -1.8222280000    -1.7682070000
H        -0.9791340000     1.7697170000     1.5787470000
C         0.6488530000     3.0350980000     2.1074340000
H         0.0220460000     3.9221530000     2.1437760000
H         3.8438090000     2.0456510000     2.7042990000
C         2.0185440000     3.1314750000     2.4113110000
H         2.4546710000     4.0953420000     2.6591610000
H        -0.9789410000    -1.7698120000    -1.5786110000
C         0.6491610000    -3.0350720000    -2.1072330000
H         0.0224420000    -3.9221920000    -2.1435080000
H         3.8440060000    -2.0453520000    -2.7042390000
C         2.0188560000    -3.1313340000    -2.4111320000
H         2.4550700000    -4.0951740000    -2.6589340000
