# Supplementary material for: Tetraaza[7]–[15]helicenes Synthesized by Two‐Step Strategy: Length‐Controlled Chiral π‐Systems Exhibiting Amplified Circularly Polarized Luminescence
Source: Angew Chem Int Ed Engl. 2026 Jan 9;65(14):e24463. doi: 10.1002/anie.202524463 (PMC13023689; doi:10.1002/anie.202524463)
Supplement: Supplementary file 2 — Supporting Information [file ANIE-65-e24463-s001.zip › SI/TA9HS1_PBE0.xyz]

54

C        -1.1687480000     1.8057680000     1.7543450000
C         0.7767100000    -2.5429790000    -1.2659750000
C         1.9473450000    -3.2967870000    -1.2001810000
C         1.9452820000    -0.5669350000    -0.4090930000
N         0.8258780000    -1.1608120000    -1.0154550000
C         1.9454240000     0.5661340000     0.4097810000
N         0.8260550000     1.1603260000     1.0159040000
C         1.9482460000     3.2959200000     1.2007390000
C         0.7773460000     2.5425450000     1.2662890000
C         3.1519690000     2.6349760000     0.9538050000
C         3.1864260000     1.2909590000     0.5791850000
C         3.1860310000    -1.2922880000    -0.5782690000
C         3.1512270000    -2.6362850000    -0.9529490000
C        -2.5275010000     1.6827220000     2.1467490000
H         4.0907150000     3.1789820000     1.0140890000
C         4.4124700000    -0.6317960000    -0.2501070000
C         4.4127130000     0.6301270000     0.2510810000
H         5.3435850000     1.1606170000     0.4335410000
N        -0.4419340000     2.9377240000     1.6562710000
C        -0.3984960000     0.6553050000     1.4449690000
C        -3.0511290000     0.4300890000     2.2858470000
C        -2.2460290000    -0.7432120000     2.1274480000
C        -0.8614040000    -0.6456690000     1.7408900000
H         1.9010390000    -4.3546160000    -1.4309580000
H         4.0898080000    -3.1806030000    -1.0130560000
H         5.3431480000    -1.1626080000    -0.4326390000
H         1.9022440000     4.3537920000     1.4313630000
H        -3.1129170000     2.5779260000     2.3337850000
H        -4.0900060000     0.2964440000     2.5766270000
C        -2.7781150000    -2.0137920000     2.4193250000
C        -0.0630480000    -1.8186860000     1.7802160000
N        -0.4425960000    -2.9375780000    -1.6564610000
C        -0.3983010000    -0.6552170000    -1.4448910000
C        -1.1689700000    -1.8052540000    -1.7545370000
C        -2.5276810000    -1.6815060000    -2.1469000000
C        -0.8604210000     0.6459960000    -1.7410860000
C        -3.0506760000    -0.4285970000    -2.2860780000
C        -2.2449020000     0.7442830000    -2.1279440000
H        -3.1135930000    -2.5764140000    -2.3338110000
H        -4.0895230000    -0.2944200000    -2.5767240000
C        -2.7760930000     2.0151430000    -2.4203110000
C        -0.0612560000     1.8184800000    -1.7805580000
H         1.0019610000    -1.7491790000     1.5888070000
C        -0.6127060000    -3.0373200000     2.1061870000
H         0.0190060000    -3.9205800000     2.1368650000
H        -3.8295380000    -2.0858380000     2.6875500000
C        -1.9858870000    -3.1448910000     2.4006390000
H        -2.4149150000    -4.1142090000     2.6391030000
H         1.0036490000     1.7483050000    -1.5886360000
C        -0.6100340000     3.0373180000    -2.1070060000
H         0.0222040000     3.9201960000    -2.1376910000
H        -3.8274560000     2.0878400000    -2.6886190000
C        -1.9830940000     3.1456980000    -2.4017560000
H        -2.4114330000     4.1152400000    -2.6405540000
