# Supplementary material for: Tetraaza[7]–[15]helicenes Synthesized by Two‐Step Strategy: Length‐Controlled Chiral π‐Systems Exhibiting Amplified Circularly Polarized Luminescence
Source: Angew Chem Int Ed Engl. 2026 Jan 9;65(14):e24463. doi: 10.1002/anie.202524463 (PMC13023689; doi:10.1002/anie.202524463)
Supplement: Supplementary file 2 — Supporting Information [file ANIE-65-e24463-s001.zip › SI/TA7HS1_CAMB3LYP.xyz]

42

C        -1.3424480000     2.3915850000     1.0306390000
C         0.5244900000    -2.8561330000    -0.0682460000
C         1.6885170000    -3.5080440000     0.3391000000
C         1.6953180000    -0.6999490000    -0.0703870000
N         0.5676120000    -1.4837140000    -0.3498910000
C         1.6976540000     0.6787350000     0.0931840000
N         0.5727890000     1.4661950000     0.3737610000
C         1.6996520000     3.4868300000    -0.3163580000
C         0.5338890000     2.8387410000     0.0921200000
C         2.8993240000     2.7731300000    -0.3138280000
C         2.9353450000     1.4024210000    -0.0789810000
C         2.9307990000    -1.4276860000     0.1005690000
C         2.8905160000    -2.7982740000     0.3354310000
C        -2.6128660000     2.4510840000     1.6301050000
H         3.8330840000     3.2914640000    -0.5069620000
C         4.1620810000    -0.6866490000     0.0834830000
C         4.1642100000     0.6573570000    -0.0630810000
H         5.0949620000     1.2101490000    -0.1427280000
N        -0.6423100000     3.3835280000     0.4230550000
C        -0.5996010000     1.1816480000     1.0683380000
C        -3.0813760000     1.3244650000     2.2786130000
C        -2.3058980000     0.1536870000     2.3525030000
C        -1.0509870000     0.0642930000     1.7554650000
H         1.6486540000    -4.5716630000     0.5375780000
H         3.8227610000    -3.3196670000     0.5276540000
H         5.0910950000    -1.2424860000     0.1622230000
H         1.6630800000     4.5505700000    -0.5148250000
H        -3.1852600000     3.3720610000     1.5945280000
H        -4.0554050000     1.3443550000     2.7570240000
H        -2.6899000000    -0.7038880000     2.8955460000
H        -0.4622470000    -0.8388360000     1.8432990000
N        -0.6538020000    -3.3970570000    -0.3980720000
C        -0.6045130000    -1.1953030000    -1.0433170000
C        -1.3512760000    -2.4028050000    -1.0049480000
C        -2.6224600000    -2.4581210000    -1.6031880000
C        -1.0529070000    -0.0764420000    -1.7299510000
C        -3.0879080000    -1.3299440000    -2.2511950000
C        -2.3086800000    -0.1617040000    -2.3257810000
H        -3.1978300000    -3.3772220000    -1.5670950000
H        -4.0624600000    -1.3466270000    -2.7286640000
H        -2.6904010000     0.6971490000    -2.8684110000
H        -0.4613010000     0.8247630000    -1.8183090000
